# Supplementary material for: A Pilot Study on the Urine Proteome of Cats Fed a High-Protein Complete Diet, Supplemented with or without Arginine, Ornithine or Zeolite
Source: Vet Sci. 2022 Nov 22;9(12):654. doi: 10.3390/vetsci9120654 (PMC9782089; doi:10.3390/vetsci9120654)
Supplement: Supplementary file 1 [file vetsci-09-00654-s001.zip]

Archive with 1 entries (1 files):
- vetsci-2026795-supplementary.xlsx
