# Supplementary material for: A Pilot Study on the Urine Proteome of Cats Fed a High-Protein Complete Diet, Supplemented with or without Arginine, Ornithine or Zeolite
Source: Vet Sci. 2022 Nov 22;9(12):654. doi: 10.3390/vetsci9120654 (PMC9782089; doi:10.3390/vetsci9120654)
Supplement: Supplementary file 1 [file vetsci-09-00654-s001.zip › vetsci-2026795-supplementary.xlsx]

## Sheet: All_Proteins_Peptides
File S1: Urine proteome data set
Protein FDR Confidence	Master	Accession	Description	Sum PEP Score	Coverage [%]	# Peptides	# PSMs	# Unique Peptides	# AAs	MW [kDa]	calc. pI	Score Sequest HT: Sequest HT	Abundance Ratio: (A3) / (P)	Abundance Ratio: (O3) / (P)	Abundance Ratio: (Z3) / (P)	Abundance Ratio P-Value: (A3) / (P)	Abundance Ratio P-Value: (O3) / (P)	Abundance Ratio P-Value: (Z3) / (P)	Abundance Ratio Adj. P-Value: (A3) / (P)	Abundance Ratio Adj. P-Value: (O3) / (P)	Abundance Ratio Adj. P-Value: (Z3) / (P)	Abundance Ratio Variability [%]: (A3) / (P)	Abundance Ratio Variability [%]: (O3) / (P)	Abundance Ratio Variability [%]: (Z3) / (P)	Abundances (Normalized): F103: Sample, A3, A, Fussel	Abundances (Normalized): F104: Sample, A3, B, Fussel	Abundances (Normalized): F105: Sample, A3, C, Fussel	Abundances (Normalized): F115: Sample, A3, A, Gordon	Abundances (Normalized): F116: Sample, A3, B, Gordon	Abundances (Normalized): F117: Sample, A3, C, Gordon	Abundances (Normalized): F127: Sample, A3, A, Mia	Abundances (Normalized): F128: Sample, A3, B, Mia	Abundances (Normalized): F129: Sample, A3, C, Mia	Abundances (Normalized): F139: Sample, A3, A, Prinzessin	Abundances (Normalized): F140: Sample, A3, B, Prinzessin	Abundances (Normalized): F141: Sample, A3, C, Prinzessin	Abundances (Normalized): F106: Sample, O3, A, Fussel	Abundances (Normalized): F107: Sample, O3, C, Fussel	Abundances (Normalized): F108: Sample, O3, B, Fussel	Abundances (Normalized): F118: Sample, O3, A, Gordon	Abundances (Normalized): F119: Sample, O3, B, Gordon	Abundances (Normalized): F120: Sample, O3, C, Gordon	Abundances (Normalized): F130: Sample, O3, A, Mia	Abundances (Normalized): F131: Sample, O3, B, Mia	Abundances (Normalized): F132: Sample, O3, C, Mia	Abundances (Normalized): F142: Sample, O3, A, Prinzessin	Abundances (Normalized): F143: Sample, O3, B, Prinzessin	Abundances (Normalized): F144: Sample, O3, C, Prinzessin	Abundances (Normalized): F109: Sample, P, A, Fussel
High	Master Protein	XP_023097568.1	collectin-12 [Felis catus]	49.926	7	5	275	5	742	81.3	5.94	688.57	1.088	0.907	1.166	0.703565	0.976498	0.703229	0.943161	0.994749	0.988506	18.55	38.74	51.1	1.94063e+08	1.42079e+08	1.36563e+08	1.67658e+08	2.17567e+08	1.84125e+08	1.34303e+08	1.65142e+08	1.56908e+08	1.72549e+08	2.07954e+08	2.18473e+08	9.74172e+07	1.33315e+08	1.21997e+08	1.38477e+08	1.83212e+08	1.75977e+08			910615	1.51146e+08	1.95642e+08	1.75192e+08	9.69701e+07
	Master Protein Accessions	Master Protein Descriptions	Sequence	Charge (by Search Engine): Sequest HT	m/z [Da] (by Search Engine): Sequest HT	RT [min] (by Search Engine): Sequest HT	Modifications	Abundances (Normalized): F103: Sample, A3, A, Fussel	Abundances (Normalized): F104: Sample, A3, B, Fussel	Abundances (Normalized): F105: Sample, A3, C, Fussel	Abundances (Normalized): F115: Sample, A3, A, Gordon	Abundances (Normalized): F116: Sample, A3, B, Gordon	Abundances (Normalized): F117: Sample, A3, C, Gordon	Abundances (Normalized): F127: Sample, A3, A, Mia	Abundances (Normalized): F128: Sample, A3, B, Mia	Abundances (Normalized): F129: Sample, A3, C, Mia	Abundances (Normalized): F139: Sample, A3, A, Prinzessin	Abundances (Normalized): F140: Sample, A3, B, Prinzessin	Abundances (Normalized): F141: Sample, A3, C, Prinzessin	Abundances (Normalized): F106: Sample, O3, A, Fussel	Abundances (Normalized): F107: Sample, O3, C, Fussel	Abundances (Normalized): F108: Sample, O3, B, Fussel	Abundances (Normalized): F118: Sample, O3, A, Gordon	Abundances (Normalized): F119: Sample, O3, B, Gordon	Abundances (Normalized): F120: Sample, O3, C, Gordon	Abundances (Normalized): F130: Sample, O3, A, Mia	Abundances (Normalized): F131: Sample, O3, B, Mia	Abundances (Normalized): F132: Sample, O3, C, Mia	Abundances (Normalized): F142: Sample, O3, A, Prinzessin	Abundances (Normalized): F143: Sample, O3, B, Prinzessin	Abundances (Normalized): F144: Sample, O3, C, Prinzessin	Abundances (Normalized): F109: Sample, P, A, Fussel	Abundances (Normalized): F110: Sample, P, B, Fussel	Abundances (Normalized): F111: Sample, P, C, Fussel	Abundances (Normalized): F121: Sample, P, A, Gordon	Abundances (Normalized): F122: Sample, P, B, Gordon	Abundances (Normalized): F123: Sample, P, C, Gordon	Abundances (Normalized): F133: Sample, P, A, Mia	Abundances (Normalized): F134: Sample, P, B, Mia	Abundances (Normalized): F135: Sample, P, C, Mia	Abundances (Normalized): F145: Sample, P, A, Prinzessin	Abundances (Normalized): F146: Sample, P, B, Prinzessin	Abundances (Normalized): F147: Sample, P, C, Prinzessin	Abundances (Normalized): F112: Sample, Z3, A, Fussel	Abundances (Normalized): F113: Sample, Z3, B, Fussel	Abundances (Normalized): F114: Sample, Z3, C, Fussel	Abundances (Normalized): F124: Sample, Z3, A, Gordon	Abundances (Normalized): F125: Sample, Z3, B, Gordon	Abundances (Normalized): F126: Sample, Z3, C, Gordon
	XP_023097568.1	collectin-12 [Felis catus]	WLDGTSPEYK	2	598.285	42.069		6.5905e+07	3.8647e+07	3.78527e+07	4.53162e+07	4.60944e+07	4.7726e+07	3.85012e+07	3.69429e+07	3.97819e+07	5.57937e+07	5.27792e+07	5.13777e+07	3.46949e+07	3.1813e+07	3.08966e+07	4.06461e+07	4.09306e+07	4.33094e+07				4.95202e+07	4.65356e+07	4.86384e+07	3.24015e+07	3.4678e+07	3.5174e+07	5.68034e+07	4.71341e+07	4.85681e+07	4.34999e+07	3.97337e+07	4.0558e+07	1.62896e+07	1.64093e+07	1.62818e+07				65464820	5.74004e+07	5.7602e+07
	XP_023097568.1	collectin-12 [Felis catus]	SSHLVFINTR	2	587.322	37.3935		4.90509e+07	4.25945e+07	4.55863e+07	6.58105e+07	1.04493e+08	9.40577e+07	4.56216e+07	7.48383e+07	7.35926e+07	5.12986e+07	8.71197e+07	9.59792e+07	2.35628e+07	5.5212e+07	5.04285e+07	5.0658e+07	8.45636e+07	8.52424e+07				4.78194e+07	8.57856e+07	8.62225e+07	2.80272e+07	5.16555e+07	6.25719e+07	4.47925e+07	8.09854e+07	8.36707e+07	4.96735e+07	9.77534e+07	9.51865e+07	2.5897e+07	3.46548e+07	3.63005e+07			630220	6.22919e+07	1.04563e+08	9.88486e+07
	XP_023097568.1	collectin-12 [Felis catus]	DSHWIGLTDSEHENEWK	3	694.978	46.9406		3.01329e+07	1.63739e+07	1.69582e+07	2.25e+07	2.23295e+07	8.4956e+06	2.80463e+07	2.67629e+07	1.97312e+07	2.27541e+07	2.2775e+07	3.26274e+07	1.36002e+07	1.52458e+07	7.05832e+06	2.23945e+07	2.50854e+07	1.82121e+07				2.07654e+07	1.90388e+07	8.50086e+06	8.93502e+06	2.56877e+07	1.36219e+07	2.25191e+07	1.87862e+07	2.02273e+07	2.69196e+07	1.98113e+07	1.90775e+07	2.14768e+07	1.78904e+07	1.83954e+07				2.23861e+07	2.04929e+07	2.32141e+07
	XP_023097568.1	collectin-12 [Felis catus]	CYYFSVEK	2	548.244	43.125	1xCarbamidomethyl [C1]	3.30156e+07	3.69158e+07	3.05705e+07	2.46085e+07	3.06608e+07	2.62892e+07	1.48029e+07	2.03463e+07	1.84298e+07	3.07864e+07	3.76357e+07	3.08741e+07	2.19028e+07	2.51356e+07	2.95761e+07	1.69345e+07	2.32926e+07	2.02738e+07				2.0953e+07	2.71217e+07	2.29816e+07	1.98861e+07	2.71047e+07	2.57504e+07	2.67034e+07	3.49839e+07	3.14247e+07	2.1892e+07	2.9983e+07	2.65935e+07	1.47848e+07	1.84943e+07	1.49732e+07				39879700	4.38298e+07	3.93713e+07
	XP_023097568.1	collectin-12 [Felis catus]	DRETVPPSAL	2	542.785	39.4267		1.59589e+07	7.54733e+06	5.5956e+06	9.42244e+06	1.39895e+07	7.55658e+06	7.33087e+06	6.25117e+06	5.37207e+06	1.19167e+07	7.64462e+06	7.61509e+06	3.65647e+06	5.90858e+06	4.03733e+06	7.84377e+06	9.33949e+06	8.93929e+06			910615	1.20876e+07	1.71603e+07	8.84881e+06	7.72035e+06	6.27983e+06		1.259e+07	4.19283e+06	6.75837e+06	6.18805e+06	1.88246e+06	5.39813e+06	4.07047e+06	7.37623e+06	6.43618e+06	2.43464e+06	8.13181e+06	9.15645e+06	1.12756e+07	2.7206e+06	8.94245e+06
High	Master Protein	XP_019690533.2	keratin, type II cytoskeletal 7 [Felis catus]	54.428	19	10	192	4	470	51.8	6.49	352.45	0.613	1.103	1.263	0.0124369	0.45733	0.512961	0.055432	0.790705	0.954041	28.79	28.8	56.78	3.84704e+06	1.67038e+06	649825	4.08003e+06	3.39851e+06	4.0243e+06	3.75756e+07	3.70083e+07	3.68101e+07	5.76968e+06	7.20319e+06	6.64575e+06	1.2606e+06	1.80598e+06	1.51997e+06	3.0867e+06	3.00332e+06	3.53738e+06	2.51188e+07	3.18414e+07	3.22265e+07	1.0731e+07	1.09121e+07	1.26196e+07	1.56466e+06
	Master Protein Accessions	Master Protein Descriptions	Sequence	Charge (by Search Engine): Sequest HT	m/z [Da] (by Search Engine): Sequest HT	RT [min] (by Search Engine): Sequest HT	Modifications	Abundances (Normalized): F103: Sample, A3, A, Fussel	Abundances (Normalized): F104: Sample, A3, B, Fussel	Abundances (Normalized): F105: Sample, A3, C, Fussel	Abundances (Normalized): F115: Sample, A3, A, Gordon	Abundances (Normalized): F116: Sample, A3, B, Gordon	Abundances (Normalized): F117: Sample, A3, C, Gordon	Abundances (Normalized): F127: Sample, A3, A, Mia	Abundances (Normalized): F128: Sample, A3, B, Mia	Abundances (Normalized): F129: Sample, A3, C, Mia	Abundances (Normalized): F139: Sample, A3, A, Prinzessin	Abundances (Normalized): F140: Sample, A3, B, Prinzessin	Abundances (Normalized): F141: Sample, A3, C, Prinzessin	Abundances (Normalized): F106: Sample, O3, A, Fussel	Abundances (Normalized): F107: Sample, O3, C, Fussel	Abundances (Normalized): F108: Sample, O3, B, Fussel	Abundances (Normalized): F118: Sample, O3, A, Gordon	Abundances (Normalized): F119: Sample, O3, B, Gordon	Abundances (Normalized): F120: Sample, O3, C, Gordon	Abundances (Normalized): F130: Sample, O3, A, Mia	Abundances (Normalized): F131: Sample, O3, B, Mia	Abundances (Normalized): F132: Sample, O3, C, Mia	Abundances (Normalized): F142: Sample, O3, A, Prinzessin	Abundances (Normalized): F143: Sample, O3, B, Prinzessin	Abundances (Normalized): F144: Sample, O3, C, Prinzessin	Abundances (Normalized): F109: Sample, P, A, Fussel	Abundances (Normalized): F110: Sample, P, B, Fussel	Abundances (Normalized): F111: Sample, P, C, Fussel	Abundances (Normalized): F121: Sample, P, A, Gordon	Abundances (Normalized): F122: Sample, P, B, Gordon	Abundances (Normalized): F123: Sample, P, C, Gordon	Abundances (Normalized): F133: Sample, P, A, Mia	Abundances (Normalized): F134: Sample, P, B, Mia	Abundances (Normalized): F135: Sample, P, C, Mia	Abundances (Normalized): F145: Sample, P, A, Prinzessin	Abundances (Normalized): F146: Sample, P, B, Prinzessin	Abundances (Normalized): F147: Sample, P, C, Prinzessin	Abundances (Normalized): F112: Sample, Z3, A, Fussel	Abundances (Normalized): F113: Sample, Z3, B, Fussel	Abundances (Normalized): F114: Sample, Z3, C, Fussel	Abundances (Normalized): F124: Sample, Z3, A, Gordon	Abundances (Normalized): F125: Sample, Z3, B, Gordon	Abundances (Normalized): F126: Sample, Z3, C, Gordon
	XP_019690533.2	keratin, type II cytoskeletal 7 [Felis catus]	NVQDAVEDFK	2	582.781	42.785		357412	1.30588e+06		2.75213e+06	2.12593e+06	2.23877e+06	1.54518e+06	1.26581e+06	1.80805e+06		1.95905e+06	1.83707e+06	817677	1.05097e+06	742100	1.66783e+06	1.28042e+06	1.81445e+06	2.29541e+07	2.87448e+07	2.91919e+07	1.93487e+06	1.15157e+06	2.0889e+06	882569	726199	916954	1.30856e+06	1.18288e+06	1.11039e+06	3.1774e+06	2.59532e+06	2.62899e+06	1.95336e+06	1.62769e+06	1.77588e+06	5.1347e+06	6.97006e+06	4.65796e+06	1.27267e+06	977129
	XP_019690533.2	keratin, type II cytoskeletal 7 [Felis catus]	LDALNDEINFFK	2	719.863	62.3753									1.29155e+06		559519											1.66647e+06										3.94683e+06	3.98585e+06	4.40711e+06	1.60827e+06	2.30183e+06	2.24669e+06	3.26408e+06	2.62868e+06	2.80033e+06
	XP_019690533.2	keratin, type II cytoskeletal 7 [Felis catus]	LEAAIAEAEEHGELALK	3	598.647	49.5852		843704		309041				449252	619336	576113	628121	693121	576894												551033							1.27639e+06	2.43795e+06	1.8517e+06	1.27462e+06	1.55781e+06	1.10854e+06
	XP_019690533.2	keratin, type II cytoskeletal 7 [Felis catus]	LQAEIDSIK	2	508.785	38.0249		2.64592e+06	364502	340784	1.3279e+06	1.27259e+06	1.78553e+06	3.55812e+07	3.38316e+07	3.44259e+07	4.58204e+06	4.55101e+06	4.23178e+06	442919	755005	777873	1.41887e+06	1.7229e+06	1.72293e+06	2.1647e+06	3.09657e+06	1.36813e+06	8.79611e+06	9.76053e+06	9.97965e+06	682091	595951	492090	1.04328e+06	1.03673e+06	851589	6.43857e+06	7.40106e+06	7.40265e+06	7.33567e+06	8.49791e+06	8.38872e+06	5.10913e+06	7.40922e+06	7.48334e+06	808791	910962	866842
	XP_003988794.1; XP_019690533.2	keratin, type II cytoskeletal 8 [Felis catus] keratin, type II cytoskeletal 7 [Felis catus]	SLDLDGIIAEVK	2	636.857	63.9275		5.40647e+06	4.16472e+06	3.29075e+06	5.43297e+06	5.28542e+06	3.9793e+06	3.78563e+06	3.84366e+06	6.7623e+06	2.73787e+06	3.19634e+06	5.72975e+06	3.34153e+06	2.88037e+06	3.49417e+06	4.11944e+06	4.13241e+06	3.47661e+06			402051	5.71744e+06	2.87171e+06	4.93291e+06	4.74452e+06	5.2444e+06	4.74105e+06	5.18966e+06	6.53004e+06	5.59333e+06	1.34585e+07	1.32625e+07	1.26476e+07	4.12482e+06	6.88245e+06	7.14926e+06				6.60757e+06	7.19489e+06	6.29318e+06
	XP_011282255.3; XP_019690533.2	keratin, type II cytoskeletal 72 [Felis catus] keratin, type II cytoskeletal 7 [Felis catus]	TAAENEFVVLK	2	610.83	46.4271		1.61174e+06		426494	3.31613e+06	3.33982e+06	3.76577e+06		3.38655e+06	3.32336e+06		3.80783e+06	3.85051e+06					1.20473e+06	1.13496e+06		4.74602e+06	5.09578e+06		3.47662e+06	3.49411e+06				5.6508e+07	5.51466e+07	5.71253e+07	2.55823e+06	6.95906e+06	7.31777e+06		1.95755e+06	1.43508e+06	1.79315e+06	2.45384e+06	2.55259e+06	663602		606061
	XP_003988794.1; XP_003988784.1; XP_019690533.2; XP_011278043.2; XP_003988785.1	keratin, type II cytoskeletal 8 [Felis catus] LOW QUALITY PROTEIN: keratin, type II cuticular Hb4 [Felis catus] keratin, type II cytoskeletal 7 [Felis catus] keratin, type II cytoskeletal 6A isoform X1 [Felis catus] keratin, type II cytoskeletal 75 [Felis catus]	EYQELMNVK	2	585.279	32.5311	1xOxidation [M6]	1.00662e+06	977963	894358	1.1951e+06	1.49937e+06	1.44121e+06	818135	514214	888802	376168		358404				1.11642e+06	1.16726e+06	1.49128e+06			1.75295e+06	313514		298056	342316		308960	1.00988e+07	1.26171e+07	1.25385e+07	1.61323e+06	2.69506e+06	3.06912e+06	996233	778373	924906	1.26879e+06	1.70726e+06	1.78612e+06	323850	490214	342539
	XP_011282255.3; XP_019690533.2	keratin, type II cytoskeletal 72 [Felis catus] keratin, type II cytoskeletal 7 [Felis catus]	TAAENEFVVLKK	3	450.254	38.0193					204059		325803		518477		307222	289006	267629																4.29315e+06	4.18551e+06	4.49473e+06	627480	984185	608321
	XP_003988794.1; XP_003988784.1; XP_019690533.2; XP_011278043.2; XP_003988785.1	keratin, type II cytoskeletal 8 [Felis catus] LOW QUALITY PROTEIN: keratin, type II cuticular Hb4 [Felis catus] keratin, type II cytoskeletal 7 [Felis catus] keratin, type II cytoskeletal 6A isoform X1 [Felis catus] keratin, type II cytoskeletal 75 [Felis catus]	EYQELMNVK	2	577.282	40.9741		4.13039e+06	4.1639e+06	4.18308e+06	4.30055e+06	5.17964e+06	5.9243e+06	1.90242e+06	2.65481e+06	2.57346e+06	1.82822e+06	2.41207e+06	2.56367e+06	883565	1.64279e+06	1.25908e+06	4.40037e+06	4.66463e+06	5.72444e+06	3.83855e+06		2.00849e+06	1.58478e+06	2.35346e+06	2.48644e+06	1.39145e+06	1.79313e+06	2.27315e+06	8.55354e+07	7.83823e+07	8.05915e+07	5.87818e+06	7.069e+06	7.5609e+06	6.61915e+06	6.77261e+06	6.50994e+06	3.17655e+06	5.22369e+06	5.15622e+06	4.2475e+06	3.98616e+06	3.79134e+06
High	Master Protein	XP_011284468.1	ceruloplasmin isoform X1 [Felis catus]	322.697	32	28	1347	28	1094	125.1	5.68	2952.34	0.992	0.993	0.919	0.831918	0.683551	0.663119	0.971091	0.907216	0.988506	24.29	23.95	13.09	2.29619e+08	4.8431e+08	4.89552e+08	2.24471e+08	2.26461e+08	2.2636e+08	3.1086e+08	3.05906e+08	2.92868e+08	2.33502e+08	2.12461e+08	2.03901e+08	5.3761e+08	5.38868e+08	5.5043e+08	3.4235e+08	3.37436e+08	3.40177e+08	5.58622e+07	6.8287e+07	4.72626e+07	2.20694e+08	2.22958e+08	2.22166e+08	5.1438e+08
	Master Protein Accessions	Master Protein Descriptions	Sequence	Charge (by Search Engine): Sequest HT	m/z [Da] (by Search Engine): Sequest HT	RT [min] (by Search Engine): Sequest HT	Modifications	Abundances (Normalized): F103: Sample, A3, A, Fussel	Abundances (Normalized): F104: Sample, A3, B, Fussel	Abundances (Normalized): F105: Sample, A3, C, Fussel	Abundances (Normalized): F115: Sample, A3, A, Gordon	Abundances (Normalized): F116: Sample, A3, B, Gordon	Abundances (Normalized): F117: Sample, A3, C, Gordon	Abundances (Normalized): F127: Sample, A3, A, Mia	Abundances (Normalized): F128: Sample, A3, B, Mia	Abundances (Normalized): F129: Sample, A3, C, Mia	Abundances (Normalized): F139: Sample, A3, A, Prinzessin	Abundances (Normalized): F140: Sample, A3, B, Prinzessin	Abundances (Normalized): F141: Sample, A3, C, Prinzessin	Abundances (Normalized): F106: Sample, O3, A, Fussel	Abundances (Normalized): F107: Sample, O3, C, Fussel	Abundances (Normalized): F108: Sample, O3, B, Fussel	Abundances (Normalized): F118: Sample, O3, A, Gordon	Abundances (Normalized): F119: Sample, O3, B, Gordon	Abundances (Normalized): F120: Sample, O3, C, Gordon	Abundances (Normalized): F130: Sample, O3, A, Mia	Abundances (Normalized): F131: Sample, O3, B, Mia	Abundances (Normalized): F132: Sample, O3, C, Mia	Abundances (Normalized): F142: Sample, O3, A, Prinzessin	Abundances (Normalized): F143: Sample, O3, B, Prinzessin	Abundances (Normalized): F144: Sample, O3, C, Prinzessin	Abundances (Normalized): F109: Sample, P, A, Fussel	Abundances (Normalized): F110: Sample, P, B, Fussel	Abundances (Normalized): F111: Sample, P, C, Fussel	Abundances (Normalized): F121: Sample, P, A, Gordon	Abundances (Normalized): F122: Sample, P, B, Gordon	Abundances (Normalized): F123: Sample, P, C, Gordon	Abundances (Normalized): F133: Sample, P, A, Mia	Abundances (Normalized): F134: Sample, P, B, Mia	Abundances (Normalized): F135: Sample, P, C, Mia	Abundances (Normalized): F145: Sample, P, A, Prinzessin	Abundances (Normalized): F146: Sample, P, B, Prinzessin	Abundances (Normalized): F147: Sample, P, C, Prinzessin	Abundances (Normalized): F112: Sample, Z3, A, Fussel	Abundances (Normalized): F113: Sample, Z3, B, Fussel	Abundances (Normalized): F114: Sample, Z3, C, Fussel	Abundances (Normalized): F124: Sample, Z3, A, Gordon	Abundances (Normalized): F125: Sample, Z3, B, Gordon	Abundances (Normalized): F126: Sample, Z3, C, Gordon
	XP_011284468.1	ceruloplasmin isoform X1 [Felis catus]	MFTTAPHLVDK	2	638.324	35.0884	1xOxidation [M1]	629761	4.51578e+06	4.30977e+06		1.27439e+06	797046	1.25826e+06	3.03291e+06	1.93273e+06	656050	786731	744068	1.25022e+06	4.62993e+06	4.42303e+06	1.19155e+06	2.00203e+06	2.3121e+06				489330	879940	577331	2.31075e+06	4.82955e+06	3.84029e+06	1.03562e+06	2.3597e+06	1.35023e+06	1.63529e+06	1.22421e+06	1.0589e+06							1216371	1.3302e+06	774189
	XP_011284468.1	ceruloplasmin isoform X1 [Felis catus]	MYYSAVDPTK	2	595.772	34.2866	1xOxidation [M1]	1.69869e+06	3.23076e+06	3.11386e+06	2.17036e+06	2.96179e+06	2.32037e+06	1.90007e+06	2.16314e+06	1.99934e+06	1.07663e+06	1.42849e+06	1.02823e+06	3.28933e+06	4.28759e+06	3.60119e+06	3.14067e+06	3.32196e+06	3.55923e+06				1.7415e+06	1.87923e+06	2.23453e+06	3.91441e+06	3.91584e+06	3.58079e+06	1.96933e+06	2.05092e+06	1.81438e+06		1.31702e+06	1.28716e+06	1.37926e+06	1.6015e+06	1.91754e+06				2.12312e+06	2.0581e+06	1.69372e+06
	XP_011284468.1	ceruloplasmin isoform X1 [Felis catus]	MYYSAVDPTK	2	587.776	38.7426		1.14114e+07	1.16384e+07	1.19524e+07	3.65632e+06	3.84856e+06	4.59773e+06	4.07266e+06	4.42393e+06	4.45583e+06	2.24103e+07	2.35131e+07	2.13982e+07	7.81794e+06	1.1199e+07	1.06586e+07	5.8753e+06	6.62758e+06	7.65009e+06	1.09371e+06			3.90355e+06	3.67618e+06	6.21019e+06	7.48699e+06	8.57937e+06	8.54233e+06	4.23259e+06	3.87718e+06	4.30745e+06	3.84977e+06	4.18287e+06	4.22965e+06	4.20515e+07	4.91737e+07	4.68304e+07				4738738	5.65411e+06	4.89945e+06
	XP_011284468.1	ceruloplasmin isoform X1 [Felis catus]	MFTTAPHLVDK	2	630.326	39.2928		1.04383e+07	1.96718e+07	2.17497e+07	8.0009e+06	7.4302e+06	7.36539e+06	1.0566e+07	1.27674e+07	1.35983e+07	7.59569e+06	7.83677e+06	8.62885e+06	2.13009e+07	2.44951e+07	2.29395e+07	1.42091e+07	1.38097e+07	1.4275e+07			1.37281e+06	7.85706e+06	8.80318e+06	9.27831e+06	1.97119e+07	1.79741e+07	2.10244e+07	1.07421e+07	1.0371e+07	1.11574e+07	8.28251e+06	1.12112e+07	1.06339e+07	8.69258e+06	9.35466e+06	8.50411e+06	564289			1.20746e+07	1.28438e+07	1.15411e+07
	XP_011284468.1	ceruloplasmin isoform X1 [Felis catus]	IYHSHIDAPK	3	394.208	23.11		502947	2.06494e+06	2.07583e+06	4.13006e+06	3.85389e+06	2.36324e+06	6.13627e+06	6.06437e+06	2.30515e+06	1.33268e+06	701148	614503	4.28364e+06	3.55132e+06	5.20644e+06	5.26567e+06	3.37763e+06	2.76465e+06				3.28714e+06	2.98637e+06	1.74803e+06	7.53841e+06	4.05388e+06	1.94765e+06	1.36818e+06	1.46558e+06	857068	3.0482e+06	3.92296e+06	1.93531e+06	1.13511e+06	1.67118e+06	849237	164479	491367	492938	2.93594e+06	1.98169e+06	617548
	XP_011284468.1	ceruloplasmin isoform X1 [Felis catus]	QYTDSTFSVPVER	2	764.867	47.0076		1.29837e+07	5.45155e+06	5.47869e+06	1.51754e+06	1.37812e+06	1.33583e+06	700724	871996		1.10503e+07	9.49039e+06	7.96826e+06	2.56403e+06	2.56981e+06	2.56066e+06	1.07887e+06						1.44004e+07	1.37076e+07	1.22851e+07	3.01762e+06	3.68412e+06	2.87181e+06	619053						1.02232e+07	1.22187e+07	9.5775e+06				608397
	XP_011284468.1	ceruloplasmin isoform X1 [Felis catus]	RGPEEEHLGILGPVIWAEVGDTIR	3	881.803	67.3592		1.26502e+06	2.22496e+06	885100				1.53062e+06	838620	447210	685898	228556		1.59714e+06	870602	1.0997e+06	729697	623306	278453							901860	2.06235e+06	1.87711e+06	919195	1.53324e+06	1.13172e+06	555015	540432		522135	671953					837397	590920	687353
	XP_011284468.1	ceruloplasmin isoform X1 [Felis catus]	NMATRPYSIHAHGVK	3	561.291	26.0809		1.03527e+07	7.4597e+06	7.02169e+06	5.19382e+06	6.07408e+06	4.66467e+06	7.23624e+06	6.80851e+06	6.47726e+06	9.0921e+06	9.50989e+06	9.28665e+06	3.35179e+06	2.93031e+06	3.20247e+06	5.37244e+06	4.90561e+06	4.96251e+06	1.51095e+07	1.63192e+07	1.76281e+07	3.58983e+06	3.802e+06	3.26268e+06	6.7014e+06	8.03121e+06	4.05928e+06	7.45476e+06	7.73744e+06	6.48268e+06	1.40922e+07	1.67186e+07	1.42841e+07	1.2084e+07	1.3822e+07	1.31621e+07	4.965e+07	4.60633e+07	5.11295e+07	1.05327e+07	7.98221e+06	7.99641e+06
	XP_011284468.1	ceruloplasmin isoform X1 [Felis catus]	NMATRPYSIHAHGVK	4	425.219	25.0677	1xOxidation [M2]	2.27042e+06	5.99602e+06	7.03051e+06	1.75449e+06	4.25869e+06	4.48866e+06	5.27101e+06	7.80066e+06	7.56203e+06	2.44128e+06	3.97801e+06	3.902e+06	2.95966e+06	6.71016e+06	7.8068e+06	3.25146e+06	7.08358e+06	6.90415e+06		2.58442e+06	3.33389e+06	2.47585e+06	5.3989e+06	3.93417e+06	5.8435e+06	1.16948e+07	9.48578e+06	2.77272e+06	4.8587e+06	4.04105e+06	107132	2.26789e+06	1.23594e+06	1.00714e+06	1.43607e+06	1.45732e+06	628451	1.12138e+06	799409	4.25421e+06	5.54119e+06	5.8573e+06
	XP_011284468.1	ceruloplasmin isoform X1 [Felis catus]	VEEDNEDFQESNR	2	805.832	28.467		508000	1.39213e+06	1.64653e+06	2.77165e+06	2.77563e+06	1.7571e+06	4.24408e+06	1.07401e+06	1.0468e+06	1.04769e+06			3.55021e+06	2.58977e+06	5.01165e+06	2.62327e+06	1.57233e+06	1.4562e+06	1.7001e+06	1.51117e+06		2.07279e+06	1.17481e+06	1.00795e+06	5.10652e+06	2.47354e+06	540563	1.11026e+06	670630	259167	1.48475e+06	450442	519806	942704			1.24925e+07	1.08892e+07	8.03399e+06	1.45657e+06	458265
	XP_011284468.1	ceruloplasmin isoform X1 [Felis catus]	SDVFDIFPGTFQTLEMFPK	2	1110.04	78.5375			419379	378670	120726	232064	202560		245157						365078	296845	888175	421876	426888					220314	166864	1.60662e+06	877407	1.6681e+06		290943												221701	608713
	XP_011284468.1	ceruloplasmin isoform X1 [Felis catus]	SGAGTEDSACIPWAYYSTVDQVK	2	1253.07	59.7288	1xCarbamidomethyl [C10]	2.7923e+06	1.30181e+07	1.41488e+07	1.38381e+06	2.75199e+06	2.84766e+06	1.87795e+06	4.05713e+06	4.38435e+06	3.96138e+06	3.85926e+06	4.05411e+06	1.45858e+07	1.10987e+07	1.14731e+07	2.88584e+06	6.16712e+06	6.79342e+06				1.22176e+06	2.45031e+06	2.54224e+06	1.07131e+07	1.13221e+07	1.26583e+07	2.12852e+06	4.17866e+06	4.7715e+06	1.78065e+06	3.60545e+06	4.24096e+06	1.20008e+06	2.81826e+06	2.44651e+06	1.93358e+06		824591	4.79044e+06	5.15668e+06	5.27879e+06
	XP_011284468.1	ceruloplasmin isoform X1 [Felis catus]	TEDSIVTPTLPGETHTYIWKIPER	4	696.611	56.3665					215253									602751			886497	510747								763354	869914	726186
	XP_011284468.1	ceruloplasmin isoform X1 [Felis catus]	TEDSIVTPTLPGETHTYIWK	3	763.385	55.4047		1.34472e+07	2.76116e+07	2.57277e+07	7.48422e+06	4.93945e+06	4.95731e+06	1.39194e+07	1.0308e+07	1.07762e+07	1.1585e+07	1.00029e+07	9.5096e+06	4.1006e+07	2.528e+07	2.57106e+07	1.75572e+07	1.28124e+07	1.18991e+07	1.17307e+06		1.03742e+06	9.37007e+06	5.40231e+06	5.94616e+06	2.99233e+07	2.43568e+07	2.63602e+07	1.32387e+07	1.03866e+07	9.96798e+06	1.34317e+07	1.03113e+07	9.64278e+06	1.5254e+07	1.15432e+07	1.11654e+07	1.10951e+06	740404	645364	1.29802e+07	1.05888e+07	1.10193e+07
	XP_011284468.1	ceruloplasmin isoform X1 [Felis catus]	DIASGLIGPLIFCK	2	752.415	74.3559	1xCarbamidomethyl [C13]	1.37519e+07	2.79564e+07	2.94615e+07	6.08149e+06	6.99954e+06	6.68064e+06	1.54164e+07	1.44511e+07	1.48301e+07	1.19672e+07	1.12465e+07	1.19673e+07	3.54894e+07	2.7096e+07	2.54347e+07	1.88259e+07	1.61525e+07	1.58052e+07				8.92663e+06	8.54955e+06	8.37743e+06	2.54549e+07	2.81871e+07	2.96486e+07	1.23845e+07	1.10494e+07	1.14407e+07	1.17007e+07	1.19071e+07	1.20923e+07	1.51337e+07	1.32104e+07	1.41625e+07	1.25109e+07	9.04468e+06	9.3809e+06	1.19621e+07	1.22849e+07	1.29937e+07
	XP_011284468.1	ceruloplasmin isoform X1 [Felis catus]	DHSDIYLQNGPDR	2	765.353	34.5079		8.12385e+06	2.93897e+07	2.9757e+07	1.13525e+07	1.25952e+07	1.27401e+07	1.57414e+07	1.86637e+07	1.7026e+07	9.28522e+06	9.40112e+06	9.73941e+06	2.12642e+07	2.67272e+07	2.68471e+07	1.61089e+07	1.93129e+07	1.94708e+07	3.08558e+07	2.8365e+07	6.92201e+06	1.00759e+07	1.3854e+07	1.27897e+07	2.9995e+07	2.96538e+07	3.07786e+07	1.05931e+07	1.20128e+07	1.13923e+07	1.20998e+07	1.37347e+07	1.45569e+07	1.20067e+07	1.1202e+07	1.18355e+07	2.61054e+07	2.93167e+07	2.78726e+07	12316184	1.21083e+07	1.13778e+07
	XP_011284468.1	ceruloplasmin isoform X1 [Felis catus]	DIFTGLIGPMK	2	604.323	59.5181	1xOxidation [M10]	2.47182e+06	5.8534e+06	5.65733e+06	3.83728e+06	4.11816e+06	4.25465e+06	4.27147e+06	4.64791e+06	4.64671e+06	2.14606e+06	2.39993e+06	2.68335e+06	7.0232e+06	7.10267e+06	7.04037e+06	5.49376e+06	5.58249e+06	5.64798e+06			1.53823e+06	2.95884e+06	2.96495e+06	3.13056e+06	6.46226e+06	6.54316e+06	6.85013e+06	3.323e+06	3.79824e+06	4.0746e+06	3.21012e+06	3.3122e+06	3.10389e+06	3.97735e+06	3.77177e+06	3.54417e+06	2.20347e+06			2.84447e+06	3.27698e+06	3.26741e+06
	XP_011284468.1	ceruloplasmin isoform X1 [Felis catus]	DIFTGLIGPMK	2	596.326	65.546		8.59404e+06	1.89338e+07	1.9237e+07	5.82722e+06	5.29089e+06	6.32733e+06	9.24748e+06	8.12636e+06	9.07282e+06	8.4357e+06	7.35521e+06	8.39873e+06	2.43563e+07	1.77376e+07	1.76148e+07	1.22984e+07	1.14692e+07	1.17306e+07				5.78584e+06	5.49822e+06	5.72823e+06	1.4864e+07	1.48682e+07	1.69289e+07	7.9302e+06	6.18678e+06	6.93841e+06	8.69186e+06	8.95884e+06	8.71415e+06	1.01107e+07	8.98001e+06	9.9348e+06	1.00755e+06			8.17983e+06	9.5508e+06	9.14825e+06
	XP_011284468.1	ceruloplasmin isoform X1 [Felis catus]	DLYSGLIGPLIVCR	2	788.431	73.3644	1xCarbamidomethyl [C13]	7.34865e+06	1.50356e+07	1.41947e+07	3.6993e+06	2.96981e+06	2.84847e+06	5.99462e+06	5.64852e+06	5.56016e+06	7.85628e+06	5.18625e+06	5.48073e+06	1.69329e+07	1.18366e+07	1.14875e+07	8.71699e+06	7.26367e+06	7.30438e+06				4.6453e+06	3.69725e+06	3.73673e+06	1.57919e+07	1.37654e+07	1.47363e+07	7.03112e+06	5.85949e+06	6.03718e+06	4.52397e+06	4.95577e+06	4.65205e+06	4.26482e+06	3.83585e+06	4.08931e+06	2.93644e+06	2.40779e+06	2.45947e+06	6.6863e+06	6.27261e+06	6.45339e+06
	XP_011284468.1	ceruloplasmin isoform X1 [Felis catus]	EYTDASFTNQK	2	652.293	33.0524		5.79729e+06	1.52648e+07	1.4732e+07	1.32004e+07	1.18254e+07	1.19297e+07	1.38367e+07	1.29881e+07	1.13968e+07	6.58764e+06	5.45797e+06	4.58719e+06	1.96623e+07	2.04403e+07	2.57371e+07	1.67714e+07	1.53363e+07	1.46769e+07				1.02221e+07	1.03086e+07	9.59746e+06	2.35742e+07	2.21741e+07	1.76402e+07	7.49666e+06	7.83158e+06	5.38316e+06	9.94941e+06	8.02876e+06	7.37386e+06	5.39617e+06	4.57807e+06	3.8226e+06	5.70488e+06	6.31898e+06	5.63235e+06	8658044	6.61982e+06	5.42915e+06
	XP_011284468.1	ceruloplasmin isoform X1 [Felis catus]	EVGPTYKDPVCLSK	2	796.904	39.2427	1xCarbamidomethyl [C11]	2.16917e+07	5.21046e+07	5.43949e+07	2.15711e+07	2.51409e+07	2.37974e+07	2.64632e+07	3.05882e+07	2.73758e+07	1.84886e+07	1.96824e+07	1.89695e+07	4.19488e+07	5.44428e+07	5.0345e+07	3.17447e+07	3.65854e+07	3.38479e+07				1.91393e+07	2.26278e+07	2.38842e+07	4.90139e+07	5.64944e+07	5.84229e+07	2.10596e+07	2.53988e+07	2.32955e+07	2.02827e+07	2.05419e+07	1.98707e+07	1.89559e+07	2.23822e+07	2.15301e+07				27120417	2.56939e+07	2.63334e+07
	XP_011284468.1	ceruloplasmin isoform X1 [Felis catus]	EEHLGILGPQLHANVGDK	2	964.007	44.3296		1.40607e+07	3.53948e+07	3.1389e+07	1.91825e+07	1.43195e+07	1.79387e+07	2.12597e+07	2.30712e+07	2.12597e+07	9.75008e+06	1.39854e+07	1.37781e+07	3.32996e+07	4.14883e+07	4.47318e+07	2.30499e+07	2.47472e+07	2.60522e+07				1.45409e+07	1.45895e+07	1.55792e+07	2.63884e+07	4.12239e+07	3.52181e+07	1.19801e+07	1.48722e+07	1.27682e+07	1.88093e+07	1.36317e+07	1.48786e+07	1.74127e+07	1.82728e+07	1.93697e+07	3.16733e+07	4.35211e+07	3.5199e+07	13303633	1.6522e+07	1.23082e+07
	XP_011284468.1	ceruloplasmin isoform X1 [Felis catus]	ALYVQYTDR	2	564.789	39.2067		206735			5.91338e+06	3.72495e+06	671420	9.68116e+06		445311				1.33148e+07			8.33451e+06						6.24124e+06	674599	474465	1.22985e+07			5.29249e+06			1.49167e+07	1.38749e+07	1.19848e+07	6.42696e+06	1.94754e+06		1.30916e+06	1.24992e+06		5426808		4.00229e+06
	XP_011284468.1	ceruloplasmin isoform X1 [Felis catus]	AGLQAFFQVR	2	568.814	56.4391		1.78888e+06					182979	346864			160275	1.0482e+06	995728	525937	317481	366501	299980			646186			2.73291e+06	2.03068e+06	1.87202e+06	678784	740517	626440							2.48169e+06	2.10531e+06	2.20384e+06
	XP_011284468.1	ceruloplasmin isoform X1 [Felis catus]	AETGDQVYVHLK	2	680.35	34.8562		2.37751e+07	4.94049e+07	5.35178e+07	2.54835e+07	2.61199e+07	2.51386e+07	3.12933e+07	3.3565e+07	3.25455e+07	1.87436e+07	1.80474e+07	1.88188e+07	4.38094e+07	5.28745e+07	5.11032e+07	3.2113e+07	3.59943e+07	3.5044e+07				2.15306e+07	2.3219e+07	2.20318e+07	5.19736e+07	5.76697e+07	5.72195e+07	2.31879e+07	2.34079e+07	2.25457e+07	2.57315e+07	2.79965e+07	2.78841e+07	2.22211e+07	2.1777e+07	2.37384e+07	2.13078e+07	2.28036e+07	2.14738e+07	25422987	2.51935e+07	2.46286e+07
	XP_011284468.1	ceruloplasmin isoform X1 [Felis catus]	DDEEFIESNK	2	613.265	37.1769		5.71566e+06	7.81023e+06	8.02694e+06	8.61375e+06	9.30831e+06	8.61057e+06	1.25773e+07	9.63071e+06	8.44372e+06	5.55163e+06	3.81353e+06	3.15089e+06	1.59269e+07	1.44672e+07	1.98443e+07	1.23955e+07	1.01355e+07	1.02999e+07	3.86672e+06	1.57319e+07	1.26001e+07	7.96854e+06	7.76663e+06	7.8126e+06	1.76303e+07	1.42669e+07	1.16739e+07	5.5865e+06	5.84575e+06	4.59002e+06	6.8467e+06	6.11436e+06	6.84232e+06	5.67061e+06	4.15336e+06	3.46185e+06	5.97485e+07	6.1818e+07	5.77301e+07	7437135	4.59799e+06	4.18669e+06
	XP_011284468.1	ceruloplasmin isoform X1 [Felis catus]	DCNKPSSEDSILGK	3	517.244	30.9834	1xCarbamidomethyl [C2]		1.54422e+07	1.57649e+07	5.54552e+06	6.08428e+06	6.3078e+06	1.2686e+07	1.11104e+07	9.50904e+06	1.98075e+07	1.57517e+06	1.4487e+06	1.67965e+07	1.97876e+07	2.33289e+07	6.59277e+06	7.05278e+06	6.51874e+06				4.34861e+06	4.30322e+06	5.09372e+06	2.59694e+07	1.9352e+07	1.55639e+07	706422	2.66408e+06	1.64756e+06	1.69141e+07	6.35907e+06	1.24336e+07		2.55257e+06	2.92618e+06	4.65183e+07	4.81446e+07	4.55697e+07	798448	3.42792e+06	2.43543e+06
	XP_011284468.1	ceruloplasmin isoform X1 [Felis catus]	GTYPLSIEPIGVR	3	467.93	54.9189		2.73986e+07	4.79927e+07	5.00738e+07	2.45492e+07	2.10907e+07	2.36355e+07	3.36774e+07	2.87663e+07	3.12065e+07	2.26771e+07	1.84562e+07	2.08634e+07	7.71972e+07	6.10313e+07	5.84112e+07	4.16993e+07	3.40948e+07	3.68032e+07				2.63039e+07	2.30555e+07	2.31766e+07	5.62444e+07	4.4367e+07	4.68259e+07	2.28137e+07	1.72036e+07	1.70863e+07	2.36421e+07	2.105e+07	2.0659e+07	2.56274e+07	2.14009e+07	2.27455e+07				23185126	1.14509e+07	7.8137e+06
	XP_011284468.1	ceruloplasmin isoform X1 [Felis catus]	GPEEEHLGILGPVIWAEVGDTIR	3	829.767	73.6027		437331	324958	207069				606470			300537			194637	139354	179262	235878										206746	104091		161659	153496	287456			489817
	XP_011284468.1	ceruloplasmin isoform X1 [Felis catus]	SDVFDIFPGTFQTLEMFPK	2	1118.04	77.7171	1xOxidation [M16]		568299	419612				2.45348e+06	1.69039e+06	1.36011e+06	223857				310104	204244			268278				130358				701918	613896			200640				330232
	XP_011284468.1	ceruloplasmin isoform X1 [Felis catus]	EEFYIGSK	2	486.737	39.1614		4.63007e+06	1.32137e+07	1.27848e+07	9.89936e+06	1.1167e+07	1.15967e+07	9.31439e+06	1.02891e+07	1.03819e+07	4.40265e+06	7.4448e+06		1.56305e+07	2.35278e+07	2.56509e+07	1.4547e+07	1.56848e+07	1.65487e+07		847335		7.76861e+06	9.1926e+06	9.46118e+06	1.69899e+07	1.86716e+07	1.66742e+07	5.63735e+06	7.10744e+06	6.10554e+06	7.42742e+06	8.82981e+06	8.56833e+06	1.68517e+06			1.64242e+07	2.06461e+07	1.87737e+07	7.04799e+06	6.26466e+06	5.79522e+06
	XP_011284468.1	ceruloplasmin isoform X1 [Felis catus]	IFNPITK	2	416.75	39.6393		5.51457e+06	1.30946e+07	1.47838e+07	7.97554e+06	9.91353e+06	9.92989e+06	9.50773e+06	1.2859e+07	1.27882e+07	4.43388e+06	5.10754e+06	5.71443e+06	1.03729e+07	1.7992e+07	1.70445e+07	8.26717e+06	1.10164e+07	1.2929e+07	1.41718e+06	2.92804e+06	2.82997e+06	4.85617e+06	6.12538e+06	6.01579e+06	1.30164e+07	1.47423e+07	1.57453e+07	3.9035e+06	5.43549e+06	5.63374e+06	7.97489e+06	9.20245e+06	8.63139e+06	7.69883e+06	7.50863e+06	7.28069e+06	6.15411e+07	6.97642e+07	7.17564e+07	4.58865e+06	5.41696e+06	5.70977e+06
	XP_011284468.1	ceruloplasmin isoform X1 [Felis catus]	VVIVFK	2	352.739	42.8764		1.00113e+07	3.18303e+07	2.96302e+07	1.33397e+07	1.40137e+07	1.60722e+07	1.77712e+07	1.93544e+07	2.00342e+07	9.74892e+06	1.09183e+07	1.017e+07	3.57054e+07	4.09715e+07	4.1068e+07	1.98991e+07	2.37714e+07	2.39476e+07				1.21091e+07	1.4119e+07	1.42106e+07	2.24942e+07	2.96724e+07	3.29349e+07	1.00956e+07	1.18088e+07	1.09933e+07	1.34117e+07	1.4256e+07	1.58455e+07	1.09864e+07	1.32885e+07	1.28356e+07	4.19963e+06	7.75126e+06	7.58447e+06	10968577	1.28845e+07	1.30504e+07
High	Master Protein	XP_003990690.2	protein S100-A11 [Felis catus]	14.632	26	2	12	2	103	11.6	7.24	22.58	2.799	2.312	1.781	0.0065454	0.00894169	0.0672751	0.0305187	0.0345266	0.26667	139.61	216.78	50.33	1.38392e+06		442863	606081	154535		1.62661e+06	469804	436412		961314	787587		603306	923246	783296	1.46234e+06	697621	355739			148696	785883	475829
	Master Protein Accessions	Master Protein Descriptions	Sequence	Charge (by Search Engine): Sequest HT	m/z [Da] (by Search Engine): Sequest HT	RT [min] (by Search Engine): Sequest HT	Modifications	Abundances (Normalized): F103: Sample, A3, A, Fussel	Abundances (Normalized): F104: Sample, A3, B, Fussel	Abundances (Normalized): F105: Sample, A3, C, Fussel	Abundances (Normalized): F115: Sample, A3, A, Gordon	Abundances (Normalized): F116: Sample, A3, B, Gordon	Abundances (Normalized): F117: Sample, A3, C, Gordon	Abundances (Normalized): F127: Sample, A3, A, Mia	Abundances (Normalized): F128: Sample, A3, B, Mia	Abundances (Normalized): F129: Sample, A3, C, Mia	Abundances (Normalized): F139: Sample, A3, A, Prinzessin	Abundances (Normalized): F140: Sample, A3, B, Prinzessin	Abundances (Normalized): F141: Sample, A3, C, Prinzessin	Abundances (Normalized): F106: Sample, O3, A, Fussel	Abundances (Normalized): F107: Sample, O3, C, Fussel	Abundances (Normalized): F108: Sample, O3, B, Fussel	Abundances (Normalized): F118: Sample, O3, A, Gordon	Abundances (Normalized): F119: Sample, O3, B, Gordon	Abundances (Normalized): F120: Sample, O3, C, Gordon	Abundances (Normalized): F130: Sample, O3, A, Mia	Abundances (Normalized): F131: Sample, O3, B, Mia	Abundances (Normalized): F132: Sample, O3, C, Mia	Abundances (Normalized): F142: Sample, O3, A, Prinzessin	Abundances (Normalized): F143: Sample, O3, B, Prinzessin	Abundances (Normalized): F144: Sample, O3, C, Prinzessin	Abundances (Normalized): F109: Sample, P, A, Fussel	Abundances (Normalized): F110: Sample, P, B, Fussel	Abundances (Normalized): F111: Sample, P, C, Fussel	Abundances (Normalized): F121: Sample, P, A, Gordon	Abundances (Normalized): F122: Sample, P, B, Gordon	Abundances (Normalized): F123: Sample, P, C, Gordon	Abundances (Normalized): F133: Sample, P, A, Mia	Abundances (Normalized): F134: Sample, P, B, Mia	Abundances (Normalized): F135: Sample, P, C, Mia	Abundances (Normalized): F145: Sample, P, A, Prinzessin	Abundances (Normalized): F146: Sample, P, B, Prinzessin	Abundances (Normalized): F147: Sample, P, C, Prinzessin	Abundances (Normalized): F112: Sample, Z3, A, Fussel	Abundances (Normalized): F113: Sample, Z3, B, Fussel	Abundances (Normalized): F114: Sample, Z3, C, Fussel	Abundances (Normalized): F124: Sample, Z3, A, Gordon	Abundances (Normalized): F125: Sample, Z3, B, Gordon	Abundances (Normalized): F126: Sample, Z3, C, Gordon
	XP_003990690.2	protein S100-A11 [Felis catus]	TEFLTFMNTELAAFTK	2	932.462	76.667		1.38392e+06		442863	606081			1.32985e+06	469804	436412		764242	787587		603306	923246	783296	1.46234e+06	697621					622372	338318					111164		3.39788e+06	2.51361e+06	2.70732e+06	1.34391e+06	368193	539775				779457	1.18106e+06
	XP_003990690.2	protein S100-A11 [Felis catus]	CIESLIAVFQR	2	668.36	63.968	1xCarbamidomethyl [C1]					154535		296757				197072								355739			148696	163510	137511							1.89577e+06	1.24999e+06	1.25322e+06
High	Master Protein	XP_019673902.2	galectin-3-binding protein isoform X1 [Felis catus]	347.247	34	26	1275	26	964	107.1	5.38	3314.06	1.073	0.789	1.204	0.771433	0.583546	0.623136	0.96304	0.866634	0.988506	2.91	13.32	3.83	7.19517e+08	4.52919e+08	4.5748e+08	6.23986e+08	5.53621e+08	5.94673e+08	5.73202e+08	8.06925e+08	5.55012e+08	6.26199e+08	6.02021e+08	6.19486e+08	3.98368e+08	3.76789e+08	3.8407e+08	5.22897e+08	4.88758e+08	4.98142e+08	1.9652e+08	2.02026e+08	2.0138e+08	4.99752e+08	4.58e+08	4.65115e+08	4.74805e+08
	Master Protein Accessions	Master Protein Descriptions	Sequence	Charge (by Search Engine): Sequest HT	m/z [Da] (by Search Engine): Sequest HT	RT [min] (by Search Engine): Sequest HT	Modifications	Abundances (Normalized): F103: Sample, A3, A, Fussel	Abundances (Normalized): F104: Sample, A3, B, Fussel	Abundances (Normalized): F105: Sample, A3, C, Fussel	Abundances (Normalized): F115: Sample, A3, A, Gordon	Abundances (Normalized): F116: Sample, A3, B, Gordon	Abundances (Normalized): F117: Sample, A3, C, Gordon	Abundances (Normalized): F127: Sample, A3, A, Mia	Abundances (Normalized): F128: Sample, A3, B, Mia	Abundances (Normalized): F129: Sample, A3, C, Mia	Abundances (Normalized): F139: Sample, A3, A, Prinzessin	Abundances (Normalized): F140: Sample, A3, B, Prinzessin	Abundances (Normalized): F141: Sample, A3, C, Prinzessin	Abundances (Normalized): F106: Sample, O3, A, Fussel	Abundances (Normalized): F107: Sample, O3, C, Fussel	Abundances (Normalized): F108: Sample, O3, B, Fussel	Abundances (Normalized): F118: Sample, O3, A, Gordon	Abundances (Normalized): F119: Sample, O3, B, Gordon	Abundances (Normalized): F120: Sample, O3, C, Gordon	Abundances (Normalized): F130: Sample, O3, A, Mia	Abundances (Normalized): F131: Sample, O3, B, Mia	Abundances (Normalized): F132: Sample, O3, C, Mia	Abundances (Normalized): F142: Sample, O3, A, Prinzessin	Abundances (Normalized): F143: Sample, O3, B, Prinzessin	Abundances (Normalized): F144: Sample, O3, C, Prinzessin	Abundances (Normalized): F109: Sample, P, A, Fussel	Abundances (Normalized): F110: Sample, P, B, Fussel	Abundances (Normalized): F111: Sample, P, C, Fussel	Abundances (Normalized): F121: Sample, P, A, Gordon	Abundances (Normalized): F122: Sample, P, B, Gordon	Abundances (Normalized): F123: Sample, P, C, Gordon	Abundances (Normalized): F133: Sample, P, A, Mia	Abundances (Normalized): F134: Sample, P, B, Mia	Abundances (Normalized): F135: Sample, P, C, Mia	Abundances (Normalized): F145: Sample, P, A, Prinzessin	Abundances (Normalized): F146: Sample, P, B, Prinzessin	Abundances (Normalized): F147: Sample, P, C, Prinzessin	Abundances (Normalized): F112: Sample, Z3, A, Fussel	Abundances (Normalized): F113: Sample, Z3, B, Fussel	Abundances (Normalized): F114: Sample, Z3, C, Fussel	Abundances (Normalized): F124: Sample, Z3, A, Gordon	Abundances (Normalized): F125: Sample, Z3, B, Gordon	Abundances (Normalized): F126: Sample, Z3, C, Gordon
	XP_019673902.2	galectin-3-binding protein isoform X1 [Felis catus]	QPSHGEVEGLLDEIR	2	839.927	50.9502		4.46412e+06	4.07252e+06	3.21924e+06	4.98116e+06	3.54914e+06	3.13729e+06	4.01571e+06	4.29961e+06	3.669e+06	4.61604e+06	2.9129e+06	3.47033e+06	2.91433e+06	1.73551e+06	2.0547e+06	1.98262e+06	2.35308e+06	1.43447e+06				2.11575e+06	1.43276e+06	1.27957e+06	2.08941e+06	2.65716e+06	2.58989e+06	2.59413e+06	3.13161e+06	2.97955e+06	6.1454e+06	6.06445e+06	3.61248e+06	3.17249e+06	2.48982e+06	2.13039e+06	4.8934e+06	4.88993e+06	3.6113e+06	2.31412e+06	1.82367e+06	1.41104e+06
	XP_019673902.2	galectin-3-binding protein isoform X1 [Felis catus]	LILSTNPEAEALWK	2	792.937	58.1162		1.27185e+08	5.86901e+07	6.0169e+07	7.47152e+07	4.01383e+07	4.34408e+07	5.367e+07	4.06884e+07	4.36998e+07	9.23456e+07	7.75972e+07	8.25084e+07	5.89733e+07	4.02576e+07	3.79483e+07	7.39776e+07	5.41236e+07	5.25827e+07	2.38174e+07	6.05127e+06	4.4251e+06	6.57521e+07	3.68755e+07	3.86065e+07	7.7273e+07	5.87969e+07	6.34235e+07	1.03436e+08	7.62195e+07	7.73494e+07	1.28648e+08	9.33335e+07	9.09622e+07	9.79307e+07	7.13328e+07	7.31388e+07	3.86732e+07	1.17535e+07	1.28591e+07	1.16661e+08	1.08333e+08	1.09709e+08
	XP_019673902.2	galectin-3-binding protein isoform X1 [Felis catus]	LASAYGAWR	2	497.759	40.5446		8.02794e+06	7.59567e+06	7.7811e+06	1.0139e+07	6.79515e+06	6.48129e+06	5.89481e+06	2.26405e+06	1.94937e+06	7.66399e+06	6.7972e+06	6.91009e+06	5.93413e+06	5.4438e+06	4.97658e+06	7.7513e+06	6.61862e+06	6.62686e+06	1.09765e+07	8.71002e+06	9.33058e+06	7.42542e+06	5.17766e+06	4.93645e+06	7.314e+06	5.64166e+06	5.30072e+06	6.03404e+06	5.13895e+06	6.42204e+06	1.30438e+07	1.00159e+07	1.06171e+07	1.11993e+07	1.0175e+07	1.1157e+07	2.09791e+07	1.04493e+07	1.06531e+07	6456412	6.69608e+06	6.64767e+06
	XP_019673902.2	galectin-3-binding protein isoform X1 [Felis catus]	VKDDEEEGLDVCGHR	3	586.597	27.9461	1xCarbamidomethyl [C12]	2.93508e+06	4.64743e+06	4.75884e+06	4.31377e+06	5.60818e+06	4.58244e+06	3.90386e+06	4.17927e+06	4.3695e+06	4.67221e+06	4.82682e+06	4.44881e+06	2.13322e+06	3.26512e+06	3.71528e+06	3.8695e+06	5.16842e+06	4.20176e+06	6.88392e+06	5.09535e+06	9.41978e+06	3.34191e+06	3.79752e+06	3.81052e+06	3.03781e+06	3.45801e+06	2.92661e+06	2.20318e+06	2.37005e+06	2.0655e+06	2.5013e+06	3.52863e+06	2.68644e+06	7.71875e+06	7.1353e+06	7.04984e+06	5.43682e+06	6.76144e+06	5.35328e+06	2.96678e+06	2.64778e+06	1.92644e+06
	XP_019673902.2	galectin-3-binding protein isoform X1 [Felis catus]	STYSDPTIGYQSQALMLCEGR	2	1189.05	56.011	1xCarbamidomethyl [C18]	2.93984e+07	2.06618e+07	1.96659e+07	2.24528e+07	1.79777e+07	2.26587e+07	2.03991e+07	1.79735e+07	1.97303e+07	1.99283e+07	1.9191e+07	1.91279e+07	1.8799e+07	1.62184e+07	1.54926e+07	2.34966e+07	2.12361e+07	2.03734e+07				2.03226e+07	1.76469e+07	1.91427e+07	2.17056e+07	1.90176e+07	2.3334e+07	2.6516e+07	2.22319e+07	2.27733e+07	2.5411e+07	2.81924e+07	2.73832e+07	1.235e+07	1.08402e+07	9.95947e+06				29305926	3.13599e+07	3.29837e+07
	XP_019673902.2	galectin-3-binding protein isoform X1 [Felis catus]	STYSDPTIGYQSQALMLCEGR	2	1197.04	53.3508	1xCarbamidomethyl [C18]; 1xOxidation [M16]	9.97885e+06	4.32816e+06	4.94532e+06	6.55718e+06	7.14912e+06	6.22894e+06	5.00794e+06	5.61015e+06	4.53506e+06	3.18881e+06	3.885e+06	3.31328e+06	4.54937e+06	4.69966e+06	4.02089e+06	5.49054e+06	4.76544e+06	6.01698e+06		1.23359e+06	1.51547e+06	5.54696e+06	4.19271e+06	3.46392e+06	6.6414e+06	5.29194e+06	5.21453e+06	6.3224e+06	6.23849e+06	7.80772e+06	6.77091e+06	5.7097e+06	8.17455e+06	2.48855e+06	3.09055e+06	2.74053e+06	1.93426e+06			7492848	6.5325e+06	5.94618e+06
	XP_019673902.2	galectin-3-binding protein isoform X1 [Felis catus]	SELALLMAVDAWSR	2	781.403	74.7252			105643												794263	265693		373711	891842				819142	708787	704179			736274	107371		729761	103369			92026		5.13849e+06					924194
	XP_019673902.2	galectin-3-binding protein isoform X1 [Felis catus]	SELALLMAVDAWSR	2	789.402	70.1808	1xOxidation [M7]	835251									567997	489653	485988										502504	233040	225035										348106	303742
	XP_019673902.2	galectin-3-binding protein isoform X1 [Felis catus]	TLQALEFHTVPFR	3	520.283	54.0914		4.34925e+07	3.01958e+07	2.75553e+07	2.84865e+07	2.64963e+07	3.14438e+07	4.1039e+07	4.16823e+07	4.26552e+07	3.44709e+07	4.18204e+07	4.06765e+07	2.5249e+07	2.26843e+07	2.17616e+07	3.028e+07	2.97033e+07	3.64436e+07	1.10121e+06			2.89623e+07	2.80417e+07	2.98336e+07	3.04425e+07	3.27128e+07	3.37298e+07	3.36459e+07	3.69757e+07	3.66054e+07	5.76433e+07	5.95293e+07	5.11278e+07	3.74416e+07	3.48317e+07	3.90881e+07	4.838e+06	3.0854e+06	2.98128e+06	4.2137e+07	4.9147e+07	4.58227e+07
	XP_019673902.2	galectin-3-binding protein isoform X1 [Felis catus]	DPMLEELCVR	2	639.297	47.6581	1xCarbamidomethyl [C8]; 1xOxidation [M3]	1.38251e+06	918900	776705	2.52327e+06	2.08828e+06	2.57437e+06	1.92404e+06	1.86363e+06	1.60838e+06	961563		1.06795e+06	535477		810631	1.4759e+06	1.57717e+06	1.01955e+06				1.17294e+06	1.1004e+06	928780	728542	806325	879046	689068	1.12591e+06	905995	1.10133e+06	1.36902e+06	913739		1.05988e+06	957802		3.56347e+06			705067
	XP_019673902.2	galectin-3-binding protein isoform X1 [Felis catus]	DPMLEELCVR	2	631.299	53.4354	1xCarbamidomethyl [C8]	5.81289e+06	3.58826e+06	3.43058e+06	6.65341e+06	5.43882e+06	6.94157e+06	6.44121e+06	6.22706e+06	6.3387e+06	4.35471e+06	3.86464e+06	3.8457e+06	725373	2.06945e+06	1.99658e+06	4.36789e+06	4.40077e+06	3.79987e+06				3.57149e+06	3.08805e+06	3.60679e+06	2.63904e+06	3.03715e+06	3.30069e+06	2.81635e+06	2.37983e+06	2.50245e+06	6.36008e+06	6.63655e+06	6.25176e+06	4.53526e+06	4.65691e+06	4.84804e+06	1.14753e+07	9.45726e+06	9.84272e+06	2.57752e+06	2.54133e+06	1.98187e+06
	XP_019673902.2	galectin-3-binding protein isoform X1 [Felis catus]	EWTTSTGEVVNENPEWVK	2	1052.99	52.206																													734925
	XP_019673902.2	galectin-3-binding protein isoform X1 [Felis catus]	AAFGPGAGPIMLDEVECTGTESSLAECK	2	1457.15	58.1818	2xCarbamidomethyl [C17; C27]; 1xOxidation [M11]	5.17504e+06	1.72438e+06	1.442e+06	2.47466e+06	2.17665e+06	2.94905e+06	933579	1.30523e+06	2.11439e+06	1.79749e+06	1.15761e+06	1.14807e+06	1.57683e+06	910146	836726	1.77986e+06	1.53274e+06	1.30606e+06				1.81514e+06	1.61896e+06	1.86346e+06	1.29121e+06	1.85566e+06	2.10067e+06	3.17492e+06	4.09178e+06	4.50833e+06	2.31548e+06	2.46341e+06	2.54021e+06	929996	1.23663e+06		9.60015e+06	6.54527e+06	6.57669e+06	4.95509e+06	3.90662e+06	4.39594e+06
	XP_019673902.2	galectin-3-binding protein isoform X1 [Felis catus]	AAFGPGAGPIMLDEVECTGTESSLAECK	2	1449.15	62.5544	2xCarbamidomethyl [C17; C27]	4.57366e+07	2.90985e+07	2.92947e+07	3.21577e+07	2.79235e+07	2.94779e+07	2.67036e+07	2.58759e+07	2.70203e+07	3.16749e+07	3.29021e+07	3.38242e+07	1.83949e+07	1.49113e+07	1.36435e+07	1.86366e+07	1.80359e+07	1.75389e+07				3.19839e+07	2.98951e+07	3.05437e+07	2.43838e+07	3.1758e+07	3.47826e+07	3.58345e+07	2.74407e+07	3.03371e+07	2.96676e+07	4.33252e+07	4.68699e+07	2.88898e+07	2.85018e+07	2.8254e+07	8.57402e+07	5.43483e+07	5.2051e+07	4.02084e+07	4.27153e+07	4.62735e+07
	XP_019673902.2	galectin-3-binding protein isoform X1 [Felis catus]	DDEEEGLDVCGHR	3	510.875	32.8027	1xCarbamidomethyl [C10]	7.29537e+07	4.15041e+07	4.15362e+07	9.08859e+07	8.62422e+07	9.71268e+07	7.565e+07	7.47547e+07	7.46786e+07	6.91955e+07	6.13836e+07	4.78187e+07	3.11921e+07	4.18035e+07	4.32185e+07	6.51688e+07	6.49911e+07	6.66783e+07	5.09991e+07	7.06659e+07	7.54928e+07	5.79332e+07	6.21252e+07	6.35315e+07	6.14963e+07	5.33825e+07	5.17442e+07	6.02833e+07	6.8145e+07	5.26403e+07	1.05568e+08	9.16426e+07	9.25284e+07	6.68309e+07	5.73931e+07	5.08545e+07	6.80328e+07	7.18229e+07	7.08861e+07	89561068	7.06373e+07	6.1846e+07
	XP_019673902.2	galectin-3-binding protein isoform X1 [Felis catus]	AVPWVILSDGDGTVGK	2	807.43	60.389		1.36823e+06	1.1025e+06	1.07231e+06	1.41487e+06	1.0955e+06	1.06462e+06	4.05605e+06	3.41245e+06	3.20068e+06	5.53099e+06	5.25519e+06	4.9715e+06			323452	913434	432213	429413				264961	289962		1.09079e+06	1.04064e+06	1.11789e+06	1.73971e+06	989239	1.53702e+06	3.67554e+06	3.43884e+06	3.2667e+06	1.59608e+06	1.54855e+06	1.29356e+06				2.32585e+06	2.20859e+06	2.43501e+06
	XP_019673902.2	galectin-3-binding protein isoform X1 [Felis catus]	GQWGTVCDNLWDLMDASVVCR	2	1241.55	76.9448	2xCarbamidomethyl [C7; C20]	5.52236e+06	492554	369303	398857	484636	295533	299356	550808	371960	1.78039e+06	841575	595035	523101	111770	322315	715310	191987	342752				569278	397586		1.04495e+06	368164	294986	1.783e+06	664444	557336	736014	801032	379900	642345		395497				2.27411e+06	610625	617995
	XP_019673902.2	galectin-3-binding protein isoform X1 [Felis catus]	GQWGTVCDNLWDLMDASVVCR	2	1249.55	67.199	2xCarbamidomethyl [C7; C20]; 1xOxidation [M14]	3.23053e+06			405254						2.04977e+06	1.0653e+06	2.02091e+06	734326												866579			1.64452e+06	801987	1.55771e+06										793950	1.42579e+06	1.05605e+06
	XP_019673902.2	galectin-3-binding protein isoform X1 [Felis catus]	FVADVTDFLGQK	2	670.348	59.3804		1.4732e+08	7.9126e+07	8.50233e+07	1.12116e+08	1.14009e+08	1.2141e+08	1.16284e+08	1.16524e+08	1.22123e+08	1.35893e+08	1.22485e+08	1.45912e+08	7.69293e+07	7.22914e+07	7.30916e+07	9.58154e+07	9.92572e+07	9.90343e+07	2.7047e+06	1.61745e+06	1.83377e+06	9.2672e+07	9.1011e+07	9.23439e+07	8.49294e+07	8.60881e+07	9.35886e+07	1.1535e+08	1.07086e+08	1.16997e+08	1.41974e+08	1.4669e+08	1.49723e+08	1.3092e+08	1.34415e+08	1.38078e+08	3.2452e+07	2.5366e+07	2.68501e+07	1.26533e+08	1.39679e+08	1.39993e+08
	XP_019673902.2	galectin-3-binding protein isoform X1 [Felis catus]	GPGPTVTMEVDAECLPVVR	2	1022	52.839	1xCarbamidomethyl [C14]; 1xOxidation [M8]	1.49237e+06			2.24993e+06	1.76203e+06	2.77839e+06	2.56558e+06	2.73299e+08	3.11382e+06	1.99601e+06	1.48083e+06	1.78014e+06	1.54877e+06			730701			2.09017e+06	1.25905e+06		2.69638e+06	1.73065e+06	1.96113e+06	1.66203e+06	1.53809e+06	1.39798e+06	1.98157e+06	2.32003e+06	2.41072e+06	2.37544e+06	4.98532e+06	1.54641e+06	4.16422e+06	1.12982e+07	1.11995e+06	2.32019e+06	1.27802e+06	3.06605e+06	1770749	1.19728e+06
	XP_019673902.2	galectin-3-binding protein isoform X1 [Felis catus]	GPGPTVTMEVDAECLPVVR	2	1014	57.2833	1xCarbamidomethyl [C14]	2.14607e+07	1.09545e+07	1.0492e+07	1.25794e+07	8.7897e+06	1.00461e+07	1.50261e+07	1.3229e+07	1.41616e+07	1.04944e+07	1.28723e+07	1.27784e+07	5.65354e+06	7.84488e+06	7.17275e+06	1.14372e+07	8.90081e+06	8.61376e+06	3.90626e+06		2.53336e+06	9.0791e+06	5.3009e+06	7.46882e+06	1.29455e+07	1.32765e+07	1.29402e+07	1.52696e+07	1.37065e+07	1.48441e+07	1.92455e+07	1.91529e+07	2.04711e+07	1.30881e+07	1.34923e+07	1.31689e+07	1.70968e+07	1.25359e+07	1.10405e+07	1.66266e+07	1.75995e+07	1.8997e+07
	XP_019673902.2	galectin-3-binding protein isoform X1 [Felis catus]	GTHTLDLSDELPAALEWIFDSQR	3	872.097	78.1123		5.33975e+06	326669					833554	251294	97504.5	461822	367587	117510				1.47751e+06	640250					567366			1.56457e+06	505251	590866	1.90183e+06	551886	286975	697514	652485								2.493e+06	552998	149490
	XP_019673902.2	galectin-3-binding protein isoform X1 [Felis catus]	RLDVSLTSVK	2	559.332	38.7716		2.52908e+07	3.56855e+07	3.41342e+07	5.19473e+07	6.06215e+07	5.28245e+07	3.76179e+07	4.268e+07	4.01222e+07	3.48408e+07	3.53735e+07	3.64892e+07	2.51554e+07	2.91152e+07	2.61258e+07	3.5115e+07	3.88437e+07	3.76572e+07	5.27629e+07	6.09945e+07	5.67042e+07	3.3301e+07	3.7056e+07	3.39463e+07	3.025e+07	3.46278e+07	3.55784e+07	2.48802e+07	3.16036e+07	3.24151e+07	4.48957e+07	6.63058e+07	6.50066e+07	1.17948e+07	1.12708e+07	1.16781e+07	1.11192e+08	1.33164e+08	1.21482e+08	3.16016e+07	4.16568e+07	4.12052e+07
	XP_019673902.2	galectin-3-binding protein isoform X1 [Felis catus]	LDVSLTSVK	2	481.282	44.5167		5.23479e+06	3.99223e+06	4.29811e+06	1.37013e+07	1.23028e+07	1.37245e+07	4.78804e+06	5.45839e+06	6.39394e+06	2.8495e+06	4.16323e+06	3.8507e+06	3.79896e+06	246499		6.40626e+06	4.35294e+06	6.94245e+06	1.58137e+07	1.90514e+07	2.02574e+07	5.16172e+06	4.96691e+06	6.0711e+06	4.76476e+06	4.69911e+06	5.01024e+06	3.38284e+06	4.94687e+06	5.81202e+06		5.24188e+06	6.19563e+06	1.38003e+06			1.94952e+07	2.35613e+07	2.35664e+07	3662430	6.43669e+06	6.06154e+06
	XP_019673902.2	galectin-3-binding protein isoform X1 [Felis catus]	HNQDAGVICTNETR	3	538.916	24.545	1xCarbamidomethyl [C9]	66288.6		765303	406234	312260	1.2372e+06	288972	120636	117783	119372		2.65463e+06	74410.1	410607	135403	225221		144079				206473	170748		166608	62938.2	463524	88633.2		866179	873631			1.27141e+06	719173	1.23007e+06	565886	1.88533e+06	559387	218840		48647.7
	XP_019673902.2	galectin-3-binding protein isoform X1 [Felis catus]	DHEALFQK	2	494.248	28.3836		844449	1.08268e+06				968622	1.27277e+06						527683			858813	741001	1.08504e+06				1.27785e+06	1.56239e+06	643807	946128			1.04361e+06		1.59902e+06					1.18038e+06	859744	1.92979e+06			1.10813e+06	1.99902e+06
	XP_019673902.2	galectin-3-binding protein isoform X1 [Felis catus]	GCDLSIR	2	410.703	30.2397	1xCarbamidomethyl [C2]	235298	300944	304315	6.02924e+06	5.50264e+06	3.44445e+06	9.18652e+06	825724	1.10049e+06	1.15973e+06	425930		810595	1.07646e+06	6.95518e+06	5.86626e+06	1.38975e+06	2.37375e+06	2.30894e+07	2.46001e+07	1.57784e+07	3.39476e+06	4.31439e+06	2.0936e+06	2.52853e+06	1.56994e+06	162872	695172	1.21253e+06	343849	2.19831e+06	663611		822322	584126	384581	2.14901e+07	1.83018e+07	1.6081e+07	3.38088e+06		65616.1
	XP_019673902.2	galectin-3-binding protein isoform X1 [Felis catus]	GLNLSDDAYQPR	2	674.824	43.4257		1.37484e+06	1.11477e+06	1.14027e+06	1.02634e+06	974924	1.00219e+06	385695			834899	971656	896816	969758	974273	999449	1.12664e+06	1.13872e+06	907597				523219		633172	981917	967802	1.11418e+06	1.10063e+06	1.16821e+06	1.23558e+06	951533	564431		568585	1.19305e+06	1.36506e+06		1.42531e+06	1.14369e+06	1715434	1.45931e+06	1.40126e+06
	XP_019673902.2	galectin-3-binding protein isoform X1 [Felis catus]	VEIFYR	2	413.726	42.5754		8.84252e+07	7.73284e+07	8.00569e+07	5.9693e+07	5.93546e+07	6.93591e+07	6.35875e+07	7.60845e+07	8.481e+07	8.79819e+07	1.10386e+08	1.08614e+08	6.30378e+07	7.25756e+07	7.19833e+07	5.28287e+07	6.52789e+07	6.78311e+07	2.37471e+06	2.74729e+06	4.08885e+06	5.7619e+07	6.49193e+07	7.10311e+07	3.74296e+07	4.44316e+07	4.71485e+07	5.62209e+07	6.69506e+07	6.96787e+07	6.89806e+07	7.46802e+07	7.80935e+07	8.99845e+07	1.03212e+08	9.67812e+07	1.77905e+08	2.08574e+08	2.174e+08	5.33776e+07	5.80644e+07	5.97108e+07
	XP_019673902.2	galectin-3-binding protein isoform X1 [Felis catus]	LLAQYR	2	382.227	29.3403		1.46114e+07	1.11385e+07	1.26547e+07	2.58025e+07	2.49311e+07	2.09289e+07	3.84842e+07	2.40064e+07	2.12722e+07	2.00876e+07	1.54544e+07	1.23346e+07	1.04868e+07	1.3423e+07	2.18552e+07	2.88395e+07	1.84573e+07	1.83613e+07				2.54731e+07	2.47731e+07	1.9468e+07	1.5262e+07	1.37558e+07	7.3957e+06	1.4948e+07	1.92788e+07	1.05562e+07	2.65699e+07	2.22739e+07	2.18283e+07	1.98665e+07	1.67303e+07	1.23688e+07	1.57543e+07	1.83836e+07	1.77021e+07	24570506	1.61726e+07	1.12839e+07
	XP_019673902.2	galectin-3-binding protein isoform X1 [Felis catus]	SLGWLR	2	366.214	46.098		4.03218e+07	2.31423e+07	2.25943e+07	4.92615e+07	3.18969e+07	3.85454e+07	3.29429e+07	2.37592e+07	2.57584e+07	4.46809e+07	3.40501e+07	3.78245e+07	3.68752e+07	2.35256e+07	2.43641e+07	4.22637e+07	3.42534e+07	3.55046e+07				3.56807e+07	2.55728e+07	2.69771e+07	3.89864e+07	2.0834e+07	2.46207e+07	3.63638e+07	2.55483e+07	2.99025e+07	6.19554e+07	4.83444e+07	4.97911e+07	3.76523e+07	3.34816e+07	3.27424e+07	1.23102e+08	7.77356e+07	7.9294e+07	50836104	3.87061e+07	3.74183e+07
	XP_019673902.2	galectin-3-binding protein isoform X1 [Felis catus]	DEHLYVGGLGK	2	594.304	40.1361					614047									265141	401253											343112	649244	391551			529738	1.17525e+06	1.23326e+06	1.43272e+06	1.13668e+06	1.86164e+06	1.24356e+06				751723	762200
High	Master Protein	XP_003996908.1	keratin, type I cytoskeletal 19 [Felis catus]	123.697	45	21	385	9	399	44	5.01	811.38	0.78	0.788	1.22	0.193215	0.673707	0.593247	0.5213	0.901786	0.980982	97.31	45.15	61.93	1.05701e+07	2.50648e+06	1.77908e+06	562601	828736	1.84907e+06	9.34695e+06	8.8175e+06	9.63766e+06	5.10553e+06	6.18668e+06	6.03617e+06	548929	558927	1.06949e+06	502077	608238	1.04979e+06	1.94928e+07	2.10054e+07	2.6099e+07	6.09173e+06	5.18892e+06	6.72895e+06	1.90262e+06
	Master Protein Accessions	Master Protein Descriptions	Sequence	Charge (by Search Engine): Sequest HT	m/z [Da] (by Search Engine): Sequest HT	RT [min] (by Search Engine): Sequest HT	Modifications	Abundances (Normalized): F103: Sample, A3, A, Fussel	Abundances (Normalized): F104: Sample, A3, B, Fussel	Abundances (Normalized): F105: Sample, A3, C, Fussel	Abundances (Normalized): F115: Sample, A3, A, Gordon	Abundances (Normalized): F116: Sample, A3, B, Gordon	Abundances (Normalized): F117: Sample, A3, C, Gordon	Abundances (Normalized): F127: Sample, A3, A, Mia	Abundances (Normalized): F128: Sample, A3, B, Mia	Abundances (Normalized): F129: Sample, A3, C, Mia	Abundances (Normalized): F139: Sample, A3, A, Prinzessin	Abundances (Normalized): F140: Sample, A3, B, Prinzessin	Abundances (Normalized): F141: Sample, A3, C, Prinzessin	Abundances (Normalized): F106: Sample, O3, A, Fussel	Abundances (Normalized): F107: Sample, O3, C, Fussel	Abundances (Normalized): F108: Sample, O3, B, Fussel	Abundances (Normalized): F118: Sample, O3, A, Gordon	Abundances (Normalized): F119: Sample, O3, B, Gordon	Abundances (Normalized): F120: Sample, O3, C, Gordon	Abundances (Normalized): F130: Sample, O3, A, Mia	Abundances (Normalized): F131: Sample, O3, B, Mia	Abundances (Normalized): F132: Sample, O3, C, Mia	Abundances (Normalized): F142: Sample, O3, A, Prinzessin	Abundances (Normalized): F143: Sample, O3, B, Prinzessin	Abundances (Normalized): F144: Sample, O3, C, Prinzessin	Abundances (Normalized): F109: Sample, P, A, Fussel	Abundances (Normalized): F110: Sample, P, B, Fussel	Abundances (Normalized): F111: Sample, P, C, Fussel	Abundances (Normalized): F121: Sample, P, A, Gordon	Abundances (Normalized): F122: Sample, P, B, Gordon	Abundances (Normalized): F123: Sample, P, C, Gordon	Abundances (Normalized): F133: Sample, P, A, Mia	Abundances (Normalized): F134: Sample, P, B, Mia	Abundances (Normalized): F135: Sample, P, C, Mia	Abundances (Normalized): F145: Sample, P, A, Prinzessin	Abundances (Normalized): F146: Sample, P, B, Prinzessin	Abundances (Normalized): F147: Sample, P, C, Prinzessin	Abundances (Normalized): F112: Sample, Z3, A, Fussel	Abundances (Normalized): F113: Sample, Z3, B, Fussel	Abundances (Normalized): F114: Sample, Z3, C, Fussel	Abundances (Normalized): F124: Sample, Z3, A, Gordon	Abundances (Normalized): F125: Sample, Z3, B, Gordon	Abundances (Normalized): F126: Sample, Z3, C, Gordon
	XP_003988795.1; XP_003996908.1	keratin, type I cytoskeletal 18 isoform X1 [Felis catus] keratin, type I cytoskeletal 19 [Felis catus]	IVLQIDNAR	2	521.307	41.9789		6.28669e+06	2.46387e+06	2.14858e+06	2.65272e+06	2.381e+06	2.76986e+06	6.33317e+06	6.79172e+06	7.09096e+06	4.06545e+06	4.65633e+06	4.26075e+06	1.71499e+06	1.62443e+06	1.61208e+06	2.27727e+06	2.48114e+06	2.47004e+06	2.18188e+07	2.42158e+07	2.43426e+07	4.28909e+06	4.66017e+06	5.2093e+06	2.62886e+06	2.08706e+06	2.98953e+06	2.04314e+06	1.73972e+06	1.87827e+06	2.11924e+07	2.73843e+07	2.74717e+07	1.82687e+07	2.00695e+07	2.13273e+07	1.19003e+07	1.43426e+07	1.3873e+07	1.4816e+06	1.37746e+06	1.60953e+06
	XP_003996908.1	keratin, type I cytoskeletal 19 [Felis catus]	MEELNQEVAGHTEQLQMSK	3	740.007	40.5459	1xOxidation [M17]																															1.75686e+06	1.76713e+06	1.83071e+06			1.20491e+06
	XP_003996908.1	keratin, type I cytoskeletal 19 [Felis catus]	MEELNQEVAGHTEQLQMSK	3	734.677	44.3125		2.26504e+06						1.33922e+06	846968	1.42868e+06		839326	842092												535746							4.82886e+06	4.5311e+06	6.12987e+06
	XP_003996908.1	keratin, type I cytoskeletal 19 [Felis catus]	ILGATIENSK	2	523.298	35.2915		2.56116e+06	367496	315505			1.32018e+06	3.29017e+06	3.16983e+06	3.43692e+06	1.60233e+06	1.80778e+06	1.69969e+06			367920		608238	558034	1.52575e+07	1.7209e+07	1.88962e+07	1.80941e+06	2.00835e+06	2.15906e+06							1.55418e+07	1.46457e+07	1.53092e+07	9.02748e+06	9.7308e+06	8.65511e+06	4.24397e+06	3.85795e+06	4.93181e+06
	XP_003996911.1; XP_019673440.2; XP_019673413.1; XP_003996909.2; XP_003996908.1; XP_003996910.3; XP_003996987.2; XP_003996986.3	keratin, type I cytoskeletal 17 [Felis catus] keratin, type I cytoskeletal 13 [Felis catus] keratin, type I cytoskeletal 20 [Felis catus] keratin, type I cytoskeletal 14 [Felis catus] keratin, type I cytoskeletal 19 [Felis catus] keratin, type I cytoskeletal 16 [Felis catus] keratin, type I cytoskeletal 42 [Felis catus] keratin, type I cytoskeletal 9 [Felis catus]	LEQEIATYR	2	561.793	35.2366		9.33861e+06	9.06303e+06	8.24798e+06	1.95701e+07	2.26134e+07	2.20875e+07	7.96702e+06	8.0526e+06	7.96796e+06	2.93401e+06	4.8613e+06	5.15435e+06	1.56812e+06	3.78255e+06	3.86039e+06	7.8698e+06	1.03922e+07	1.05141e+07		2.64646e+06	4.32491e+06	7.769e+06	8.31647e+06	8.38758e+06	2.24713e+06	5.18893e+06	5.10358e+06	4.05305e+07	6.39526e+07	6.32446e+07	1.20326e+07	1.3577e+07	1.34783e+07	7.02036e+06	8.62671e+06	7.65695e+06	1.05683e+07	1.23425e+07	1.15677e+07	4840140	8.5894e+06	9.19219e+06
	XP_003996911.1; XP_003996909.2; XP_003996908.1; XP_003996910.3; XP_003996987.2	keratin, type I cytoskeletal 17 [Felis catus] keratin, type I cytoskeletal 14 [Felis catus] keratin, type I cytoskeletal 19 [Felis catus] keratin, type I cytoskeletal 16 [Felis catus] keratin, type I cytoskeletal 42 [Felis catus]	VLDELTLAR	2	515.301	48.019		1.16893e+07	1.19029e+07	1.15513e+07	1.80775e+07	1.95718e+07	1.94007e+07	7.62491e+06	6.76987e+06	7.32231e+06	7.59641e+06	7.08827e+06	7.12775e+06	2.44402e+06	2.08025e+06	2.08484e+06	2.13742e+07	2.30352e+07	2.18111e+07	1.79154e+07	2.03895e+07	1.88331e+07	8.96081e+06	9.24766e+06	9.07068e+06	5.43711e+06	5.85772e+06	6.3405e+06	7.2618e+07	7.1922e+07	7.12454e+07	2.32511e+07	2.21232e+07	2.19896e+07	2.21981e+07	2.30154e+07	2.21793e+07	1.06373e+07	1.20969e+07	1.2825e+07	3.45012e+06	4.05968e+06	3.3341e+06
	XP_003996908.1	keratin, type I cytoskeletal 19 [Felis catus]	SLLEGQDAQYNNLPTYK	2	977.481	50.6305									989651	1.23084e+06															734150								5.31705e+06	5.87112e+06
	XP_003996908.1	keratin, type I cytoskeletal 19 [Felis catus]	SRLEQEIATYR	2	683.36	39.1927		268495	293150					423970	736999	536637													435440									2.03867e+06				816128
	XP_003996908.1; XP_003996910.3	keratin, type I cytoskeletal 19 [Felis catus] keratin, type I cytoskeletal 16 [Felis catus]	TDLEMQIEGLK	2	646.824	49.9722	1xOxidation [M5]		844094	551960	1.25993e+06	1.13621e+06	1.12593e+06					507469	529310				2.23355e+06	2.16938e+06		1.64945e+06	1.49656e+06	1.42225e+06	668544	464274	490215	343061	289919		4.3252e+06	4.95832e+06	4.37555e+06	2.60295e+06		1.9554e+06	1.95567e+06	2.2814e+06	1.68188e+06	736718					308137
	XP_003996908.1; XP_003996910.3	keratin, type I cytoskeletal 19 [Felis catus] keratin, type I cytoskeletal 16 [Felis catus]	TDLEMQIEGLK	2	638.829	52.2602		2.08002e+06	1.15039e+06	812408	685807	552826		694211																					2.25248e+07	1.75066e+07	1.81589e+07	4.89349e+06	3.32255e+06	2.80497e+06	4.63962e+06	4.20881e+06	3.58851e+06	1.2064e+06		960697		492717
	XP_003996908.1	keratin, type I cytoskeletal 19 [Felis catus]	ALEEANGDLEQK	2	658.82	30.2358		629736		241842				2.25376e+06	1.3995e+06	1.05002e+06	518464	377652	254444							1.07723e+06			1.14292e+06	877598	637724	490266						5.21284e+06	4.05751e+06	3.95821e+06	964404	490940		2.07879e+06	2.81391e+06	2.51411e+06
	XP_003996908.1	keratin, type I cytoskeletal 19 [Felis catus]	AALEGTLAETEAR	2	666.345	39.7293
	XP_003996908.1	keratin, type I cytoskeletal 19 [Felis catus]	DAEDWFTSR	2	563.744	50.8519		2.49224e+06	969031	779499	562601	525814	528896	281306			1.84337e+06	2.10454e+06	2.15214e+06	409341	394438	486036	310508						1.59203e+06	1.18116e+06	1.33276e+06	611542	502411	673209	293596			1.35653e+06	950954	1.24801e+06	2.32905e+06	2.1005e+06	2.31813e+06
	XP_003996911.1; XP_003996909.2; XP_003996908.1; XP_003996910.3; XP_003996987.2	keratin, type I cytoskeletal 17 [Felis catus] keratin, type I cytoskeletal 14 [Felis catus] keratin, type I cytoskeletal 19 [Felis catus] keratin, type I cytoskeletal 16 [Felis catus] keratin, type I cytoskeletal 42 [Felis catus]	RVLDELTLAR	2	593.351	44.596						757181											772516	626672	927623										2.21879e+06	2.08594e+06	1.76109e+06	2.06845e+06	1.44473e+06	1.66035e+06
	XP_003996908.1	keratin, type I cytoskeletal 19 [Felis catus]	LEMEQALR	2	495.258	39.0064		1.01603e+06	327323	442231				1.18777e+06	909545	1.18766e+06	663605	487696	551027	139588	164489	215535				3.15804e+06	3.79641e+06	3.91267e+06	656641	496241	706618	366822	444912	439158	270731			757510	5.44884e+06	5.51339e+06	3.68754e+06	3.80139e+06	3.66133e+06	2.86412e+06	2.21665e+06	2.16338e+06			277703
	XP_003996908.1	keratin, type I cytoskeletal 19 [Felis catus]	FAAGNVFR	2	441.234	41.0267		1.33739e+06	549476			302923		570755	765014	766897	477756	569683	536768				191569		491760			3.2901e+06	455287	625572	622889	433990		425462		370519	274390	597066	894688	1.0737e+06	984460	1.13507e+06	823162
	XP_003996908.1; XP_003996910.3; XP_003996987.2	keratin, type I cytoskeletal 19 [Felis catus] keratin, type I cytoskeletal 16 [Felis catus] keratin, type I cytoskeletal 42 [Felis catus]	EELAFLK	2	425.24	47.7318		2.92643e+06			2.40365e+06	2.61423e+06	2.59642e+06	2.32628e+06	2.79713e+06	2.92076e+06	2.03954e+06									6.49623e+06	8.34861e+06	8.96007e+06	2.08476e+06	1.96446e+06	2.12042e+06	850411			780833			9.29754e+06	9.53301e+06	8.67026e+06	8.60934e+06	8.83408e+06	9.82372e+06	2.60494e+06	3.58102e+06	3.11828e+06
High	Master Protein	ATI97572.1	IgG constant region, partial [Felis catus]	235.519	47	11	1538	2	365	40	7.44	3925.11	1.05	0.813	0.544	0.87625	0.672696	0.0259881	0.986391	0.901786	0.113561	51.34	44.35	96.48	3.42182e+08	2.67648e+08	2.73436e+08	1.90968e+08	1.84169e+08	1.81557e+08	3.3006e+08	3.20824e+08	3.13414e+08	2.12748e+08	2.27987e+08	2.33414e+08	2.28355e+08	2.41285e+08	2.44215e+08	2.48471e+08	2.48831e+08	2.37434e+08	2.15488e+07	1.42472e+07	1.65609e+07	3.95402e+08	4.02161e+08	4.08854e+08	2.74404e+08
	Master Protein Accessions	Master Protein Descriptions	Sequence	Charge (by Search Engine): Sequest HT	m/z [Da] (by Search Engine): Sequest HT	RT [min] (by Search Engine): Sequest HT	Modifications	Abundances (Normalized): F103: Sample, A3, A, Fussel	Abundances (Normalized): F104: Sample, A3, B, Fussel	Abundances (Normalized): F105: Sample, A3, C, Fussel	Abundances (Normalized): F115: Sample, A3, A, Gordon	Abundances (Normalized): F116: Sample, A3, B, Gordon	Abundances (Normalized): F117: Sample, A3, C, Gordon	Abundances (Normalized): F127: Sample, A3, A, Mia	Abundances (Normalized): F128: Sample, A3, B, Mia	Abundances (Normalized): F129: Sample, A3, C, Mia	Abundances (Normalized): F139: Sample, A3, A, Prinzessin	Abundances (Normalized): F140: Sample, A3, B, Prinzessin	Abundances (Normalized): F141: Sample, A3, C, Prinzessin	Abundances (Normalized): F106: Sample, O3, A, Fussel	Abundances (Normalized): F107: Sample, O3, C, Fussel	Abundances (Normalized): F108: Sample, O3, B, Fussel	Abundances (Normalized): F118: Sample, O3, A, Gordon	Abundances (Normalized): F119: Sample, O3, B, Gordon	Abundances (Normalized): F120: Sample, O3, C, Gordon	Abundances (Normalized): F130: Sample, O3, A, Mia	Abundances (Normalized): F131: Sample, O3, B, Mia	Abundances (Normalized): F132: Sample, O3, C, Mia	Abundances (Normalized): F142: Sample, O3, A, Prinzessin	Abundances (Normalized): F143: Sample, O3, B, Prinzessin	Abundances (Normalized): F144: Sample, O3, C, Prinzessin	Abundances (Normalized): F109: Sample, P, A, Fussel	Abundances (Normalized): F110: Sample, P, B, Fussel	Abundances (Normalized): F111: Sample, P, C, Fussel	Abundances (Normalized): F121: Sample, P, A, Gordon	Abundances (Normalized): F122: Sample, P, B, Gordon	Abundances (Normalized): F123: Sample, P, C, Gordon	Abundances (Normalized): F133: Sample, P, A, Mia	Abundances (Normalized): F134: Sample, P, B, Mia	Abundances (Normalized): F135: Sample, P, C, Mia	Abundances (Normalized): F145: Sample, P, A, Prinzessin	Abundances (Normalized): F146: Sample, P, B, Prinzessin	Abundances (Normalized): F147: Sample, P, C, Prinzessin	Abundances (Normalized): F112: Sample, Z3, A, Fussel	Abundances (Normalized): F113: Sample, Z3, B, Fussel	Abundances (Normalized): F114: Sample, Z3, C, Fussel	Abundances (Normalized): F124: Sample, Z3, A, Gordon	Abundances (Normalized): F125: Sample, Z3, B, Gordon	Abundances (Normalized): F126: Sample, Z3, C, Gordon
	BAA32230.1; ATI97578.1; ATI97572.1	IgG1 heavy chain, partial [Felis catus] IgG constant region, partial [Felis catus] IgG constant region, partial [Felis catus]	WLSDTFTCNVAHPPSNTK	2	1037.99	47.9997	1xCarbamidomethyl [C8]	3.0547e+08	2.38907e+08	2.5833e+08	1.23115e+08	1.12743e+08	1.24495e+08	4.82812e+08	5.11329e+08	5.26159e+08	2.55607e+08	2.68629e+08	2.93471e+08	2.13571e+08	2.10069e+08	1.9956e+08	2.38444e+08	2.38905e+08	2.3422e+08		8.85487e+06		3.10511e+08	3.15298e+08	3.31609e+08	2.40614e+08	2.42261e+08	2.55054e+08	2.23119e+08	2.11197e+08	2.28466e+08	3.47648e+08	3.15165e+08	3.27479e+08	3.69353e+08	3.64164e+08	3.71166e+08	9.98546e+06	1.71173e+07	1.94881e+07	1.87266e+08	1.84928e+08	2.0024e+08
	BAA32230.1; AHH34165.1; ATI97578.1; ATI97572.1	IgG1 heavy chain, partial [Felis catus] immunoglobulin G2 heavy chain consant region, partial [Felis catus] IgG constant region, partial [Felis catus] IgG constant region, partial [Felis catus]	VVSVLPILHQDWLK	3	549.659	63.4415		9.54613e+07	3.67907e+07	3.94115e+07	7.42957e+06	3.01935e+06	2.3508e+06	1.93018e+08	1.39268e+08	1.34386e+08	9.93801e+07	7.80844e+07	7.51496e+07	4.08753e+07	3.23249e+07	3.58117e+07	3.27755e+07	2.5526e+07	2.29176e+07	797775			7.80646e+07	4.80083e+07	4.22307e+07	2.2171e+07	3.31253e+07	3.21964e+07	3.76665e+07	4.49712e+07	4.6145e+07	9.08529e+07	7.62959e+07	7.16263e+07	7.60007e+07	7.28361e+07	7.74675e+07	561569			2.90282e+07	3.38897e+07	3.48671e+07
	ATI97572.1	IgG constant region, partial [Felis catus]	SFHPPDIAVEWEITGQPEPENNYR	2	1413.16	59.7588		5.7208e+07	5.3113e+07	5.10266e+07	2.07376e+07	1.66592e+07	9.4295e+06	9.4964e+07	8.29131e+07	7.44521e+07	5.20381e+07	5.35299e+07	4.74315e+07	3.68976e+07	3.53667e+07	4.64969e+07	5.66617e+07	5.00952e+07	3.72305e+07	5.1976e+06		1.0086e+06	5.55055e+07	4.96519e+07	3.74125e+07	7.46761e+07	7.67689e+07	6.83394e+07	7.40981e+07	6.77989e+07	7.45404e+07	3.67213e+07	5.01854e+07	4.64682e+07	3.61689e+07	4.31294e+07	3.91846e+07	1.24826e+06	2.1161e+06		6.6039e+07	6.03588e+07	6.62472e+07
	ATI97572.1	IgG constant region, partial [Felis catus]	TTPPQLDSDGTYFVYSK	2	959.958	51.8138		2.84974e+08	2.14535e+08	2.22409e+08	1.70231e+08	1.6751e+08	1.72127e+08	2.35096e+08	2.37911e+08	2.38962e+08	1.6071e+08	1.74457e+08	1.85982e+08	1.91458e+08	2.05918e+08	1.97718e+08	1.9181e+08	1.98736e+08	2.00203e+08	1.63512e+07	1.42472e+07	1.55523e+07	3.39896e+08	3.52509e+08	3.71442e+08	1.99728e+08	2.04636e+08	2.15455e+08	2.05165e+08	2.07795e+08	2.21384e+08	7.46039e+07	6.74631e+07	6.87592e+07	1.46764e+08	1.49672e+08	1.58154e+08	4.43324e+06	4.1338e+06	4.89352e+06	172833682	1.77633e+08	1.8869e+08
	BAA32230.1; ATI97578.1; ATI97572.1	IgG1 heavy chain, partial [Felis catus] IgG constant region, partial [Felis catus] IgG constant region, partial [Felis catus]	TDHPPGPKPCDCPK	4	402.184	19.9214	2xCarbamidomethyl [C10; C12]	177817	121842	107649	1.29047e+06	2.41979e+06	282214	5.78748e+06	969060	941554	228866	239413	125530	223639	235991	735474	1.12339e+06	320925	410195	7.07043e+06	5.3194e+06	3.56514e+06	1.34017e+06	4.8624e+06	699217	153181	354635	100535	72068.7	113799	64652.3	427594	435279	412718	225005	328475	280435	2.07182e+07	1.10176e+07	1.10679e+07		7595.24
	BAA32230.1; ATI97578.1; ATI97572.1	IgG1 heavy chain, partial [Felis catus] IgG constant region, partial [Felis catus] IgG constant region, partial [Felis catus]	CPPPEMLGGPSIFIFPPKPK	3	742.387	58.5803	1xCarbamidomethyl [C1]; 1xOxidation [M6]	4.29801e+06	2.45643e+06	1.50623e+06	1.14548e+06	946422	992797	1.07262e+07	5.18954e+06	6.52569e+06	6.70726e+06	6.91159e+06	9.23291e+06	1.23227e+06	1.61396e+06	1.41802e+06	1.55422e+06	6.83004e+06	4.17285e+06	1.64976e+07	1.2889e+07	1.49824e+07	5.52669e+06	8.29344e+06	5.11522e+06	1.76237e+06	6.00071e+06	1.2576e+06	3.31284e+06	3.27523e+06	2.42796e+06	8.39449e+06	6.66272e+06	8.07126e+06	1.07718e+07	1.1892e+07	1.3217e+07	7.50378e+06	7.97922e+06	683952	1.84165e+06	2.19641e+06	5.24634e+06
	BAA32230.1; ATI97578.1; ATI97572.1	IgG1 heavy chain, partial [Felis catus] IgG constant region, partial [Felis catus] IgG constant region, partial [Felis catus]	CPPPEMLGGPSIFIFPPKPK	3	737.057	62.2695	1xCarbamidomethyl [C1]	1.0451e+07	5.02044e+06	4.89539e+06		248060		1.13252e+07	1.3828e+07	5.99783e+06	5.84989e+06	5.9811e+06	4.70242e+06	3.70771e+06	1.62474e+06	1.82238e+06	2.91949e+06	1.87753e+06	1.63445e+06				8.13322e+06	4.3137e+06	2.70159e+06	2.38051e+06	2.75091e+06	6.89501e+06	5.326e+06	1.89688e+06	2.80805e+06	1.01574e+07	8.26867e+06	1.32298e+07	8.985e+06	1.11459e+07	7.19084e+06				4167822	4.03668e+06	4.54167e+06
	BAA32230.1; ATI97578.1; ATI97572.1	IgG1 heavy chain, partial [Felis catus] IgG constant region, partial [Felis catus] IgG constant region, partial [Felis catus]	GQPHEPQVYVLPPAQEELSR	2	1137.58	49.0111		1.6505e+08	1.79124e+08	1.91917e+08	1.18655e+08	1.4627e+08	1.54731e+08	5.15191e+08	5.28553e+08	5.43455e+08	1.40573e+08	1.75356e+08	1.93404e+08	1.47231e+08	1.86351e+08	1.8127e+08	1.09081e+08	1.70281e+08	1.73846e+08	4.59107e+07	2.61129e+07	2.23702e+07	2.39091e+08	3.28215e+08	3.30171e+08	1.4615e+08	2.05115e+08	2.1784e+08	1.47041e+08	1.8602e+08	1.97212e+08	2.38091e+08	2.70589e+08	2.76248e+08	1.64985e+08	1.90107e+08	2.02072e+08	1.13317e+07	9.68054e+06	9.59739e+06	1.16602e+08	1.57e+08	1.65881e+08
	BAA32230.1; AHH34165.1; ATI97572.1	IgG1 heavy chain, partial [Felis catus] immunoglobulin G2 heavy chain consant region, partial [Felis catus] IgG constant region, partial [Felis catus]	GNTYTCSVSHEALHSHHTQK	4	574.265	28.5243	1xCarbamidomethyl [C6]	1.84371e+07	2.48957e+07	2.19581e+07	9.36825e+06	2.73991e+07	2.87084e+07	1.85882e+07	1.46518e+08	8.71891e+07	2.02051e+07	4.64694e+07	2.40986e+07	9.68973e+06	3.06964e+07	3.05446e+07	1.3601e+07	3.66571e+07	2.92781e+07	4.7361e+06	888094	5.14705e+06	2.19667e+07	4.37746e+07	8.67259e+07	2.07179e+07	6.02435e+07	3.90643e+07	1.5694e+07	3.36246e+07	2.2587e+07	3.05674e+07	5.34877e+07	4.54447e+07	1.51137e+07	2.1914e+07	1.73545e+07	1.95707e+06	1.19512e+06	1.13839e+06	1.64776e+07	2.93614e+07	2.0533e+07
	AHH34165.1; ATI97578.1; ATI97572.1	immunoglobulin G2 heavy chain consant region, partial [Felis catus] IgG constant region, partial [Felis catus] IgG constant region, partial [Felis catus]	VSVTCLIK	2	460.268	44.4304	1xCarbamidomethyl [C5]	3.90048e+08	3.25938e+08	3.22203e+08	4.14861e+08	5.3731e+08	5.2135e+08	5.5403e+08	7.43173e+08	7.38139e+08	5.0946e+08	4.84227e+08	5.65818e+08	4.05155e+08	3.99972e+08	3.78199e+08	3.92512e+08	4.35524e+08	4.58811e+08	2.94828e+07	3.03222e+07	3.22738e+07	6.80307e+08	8.9392e+08	8.10022e+08	3.69235e+08	4.02548e+08	4.14245e+08	3.71869e+08	4.01734e+08	4.05125e+08	3.97976e+08	4.61029e+08	4.76568e+08	3.48347e+08	3.74485e+08	3.96363e+08	4.3297e+06	4.62893e+06	5.01778e+06	3.33756e+08	3.74218e+08	3.83201e+08
	BAA32230.1; ATI97578.1; ATI97572.1	IgG1 heavy chain, partial [Felis catus] IgG constant region, partial [Felis catus] IgG constant region, partial [Felis catus]	SLPSPIER	2	449.753	36.0017		1.76074e+08	1.18583e+08	1.27015e+08	9.73246e+07	1.12499e+08	1.26284e+08	6.82137e+08	7.5555e+08	8.23083e+08	1.84438e+08	1.74746e+08	1.67711e+08	1.32348e+08	1.85329e+08	1.90677e+08	1.63597e+08	1.91217e+08	2.00864e+08				3.63414e+08	4.13218e+08	4.27014e+08	1.33966e+08	1.39954e+08	1.47113e+08	1.22474e+08	1.30645e+08	1.20027e+08	3.7978e+08	4.03508e+08	4.19159e+08	2.48352e+08	2.54223e+08	2.50608e+08	1.02201e+08	1.12457e+08	1.16847e+08	104067504	9.56534e+07	8.87897e+07
	BAA32230.1; AHH34165.1; ATI97578.1; ATI97572.1	IgG1 heavy chain, partial [Felis catus] immunoglobulin G2 heavy chain consant region, partial [Felis catus] IgG constant region, partial [Felis catus] IgG constant region, partial [Felis catus]	EEQFNSTYR	2	587.264	29.2536		374697	162609	174446				1.07355e+06	514596	479842	206304	138543	126723	153311	200474	271025	306494				1.78314e+06	1.98333e+06	446019	474063	479354	182049			121356	246540	156661	250862	272572	353258
High	Master Protein	O97524.1	RecName: Full=Beta-glucuronidase; Flags: Precursor	41.318	12	6	65	6	651	74.6	6.61	87.33	1.135	0.953	1.258	0.577271	0.835484	0.522131	0.903231	0.957818	0.959563	18.29	24.62	33.46	2.31673e+07	2.31847e+06	2.87393e+06	5.20893e+06	5.45252e+06	5.50003e+06	4.90928e+06	4.28697e+06	4.48603e+06	6.23724e+06	6.30204e+06	4.52261e+06	2.47224e+06	3.54759e+06	2.10918e+06	4.34408e+06	5.74029e+06	6.15038e+06	2.7995e+06	1.25825e+07	2.18471e+07	7.94233e+06	7.07157e+06	8.12689e+06	3.22345e+06
	Master Protein Accessions	Master Protein Descriptions	Sequence	Charge (by Search Engine): Sequest HT	m/z [Da] (by Search Engine): Sequest HT	RT [min] (by Search Engine): Sequest HT	Modifications	Abundances (Normalized): F103: Sample, A3, A, Fussel	Abundances (Normalized): F104: Sample, A3, B, Fussel	Abundances (Normalized): F105: Sample, A3, C, Fussel	Abundances (Normalized): F115: Sample, A3, A, Gordon	Abundances (Normalized): F116: Sample, A3, B, Gordon	Abundances (Normalized): F117: Sample, A3, C, Gordon	Abundances (Normalized): F127: Sample, A3, A, Mia	Abundances (Normalized): F128: Sample, A3, B, Mia	Abundances (Normalized): F129: Sample, A3, C, Mia	Abundances (Normalized): F139: Sample, A3, A, Prinzessin	Abundances (Normalized): F140: Sample, A3, B, Prinzessin	Abundances (Normalized): F141: Sample, A3, C, Prinzessin	Abundances (Normalized): F106: Sample, O3, A, Fussel	Abundances (Normalized): F107: Sample, O3, C, Fussel	Abundances (Normalized): F108: Sample, O3, B, Fussel	Abundances (Normalized): F118: Sample, O3, A, Gordon	Abundances (Normalized): F119: Sample, O3, B, Gordon	Abundances (Normalized): F120: Sample, O3, C, Gordon	Abundances (Normalized): F130: Sample, O3, A, Mia	Abundances (Normalized): F131: Sample, O3, B, Mia	Abundances (Normalized): F132: Sample, O3, C, Mia	Abundances (Normalized): F142: Sample, O3, A, Prinzessin	Abundances (Normalized): F143: Sample, O3, B, Prinzessin	Abundances (Normalized): F144: Sample, O3, C, Prinzessin	Abundances (Normalized): F109: Sample, P, A, Fussel	Abundances (Normalized): F110: Sample, P, B, Fussel	Abundances (Normalized): F111: Sample, P, C, Fussel	Abundances (Normalized): F121: Sample, P, A, Gordon	Abundances (Normalized): F122: Sample, P, B, Gordon	Abundances (Normalized): F123: Sample, P, C, Gordon	Abundances (Normalized): F133: Sample, P, A, Mia	Abundances (Normalized): F134: Sample, P, B, Mia	Abundances (Normalized): F135: Sample, P, C, Mia	Abundances (Normalized): F145: Sample, P, A, Prinzessin	Abundances (Normalized): F146: Sample, P, B, Prinzessin	Abundances (Normalized): F147: Sample, P, C, Prinzessin	Abundances (Normalized): F112: Sample, Z3, A, Fussel	Abundances (Normalized): F113: Sample, Z3, B, Fussel	Abundances (Normalized): F114: Sample, Z3, C, Fussel	Abundances (Normalized): F124: Sample, Z3, A, Gordon	Abundances (Normalized): F125: Sample, Z3, B, Gordon	Abundances (Normalized): F126: Sample, Z3, C, Gordon
	O97524.1	RecName: Full=Beta-glucuronidase; Flags: Precursor	LTAQTAAGSVSDFYTLPVGIR	2	1084.07	63.3545		833766												756234												913458
	O97524.1	RecName: Full=Beta-glucuronidase; Flags: Precursor	ESGPTLDMPVPSSFNDVGQDR	2	1124.51	57.9814		2.57494e+06									401792										2.85535e+06	3.47987e+06	838875		662411							2.86782e+06	2.72691e+06
	O97524.1	RecName: Full=Beta-glucuronidase; Flags: Precursor	LVQSGPLASCR	2	594.314	32.3713	1xCarbamidomethyl [C10]	7.30108e+06	845759	1.10956e+06	2.72025e+06	3.95431e+06	3.83977e+06	2.54447e+06	2.37731e+06	2.48639e+06	3.05389e+06	3.15681e+06	2.95586e+06	996310	2.75658e+06	1.40003e+06	2.29031e+06	3.76781e+06	4.26354e+06	2.7995e+06	9.72715e+06	1.83673e+07	3.64406e+06	4.26036e+06	4.45252e+06	1.50208e+06	2.15842e+06	2.12273e+06	1.84973e+06	1.76009e+06	1.56647e+06	2.96197e+06	2.68098e+06	3.53961e+06	2.63683e+06	2.7009e+06	2.36981e+06	744796	1.2523e+07	1.40291e+07	1.725e+06	1.53334e+06	2.04616e+06
	O97524.1	RecName: Full=Beta-glucuronidase; Flags: Precursor	GFDWPLLVK	2	537.803	64.2744		4.68061e+06	555413	698328	851725	681490	543155	770046	554812	628416	1.43224e+06	1.51962e+06	1.56675e+06	422483	347014	268860	762793	631402	543531				1.16835e+06	917811	895955	452452	395445	422080	689578	595553	542608	1.03542e+06	941160	877876	1.77755e+06	1.51041e+06	1.49159e+06	611849			540273	549209	546588
	O97524.1	RecName: Full=Beta-glucuronidase; Flags: Precursor	WLGANAFR	2	467.748	47.3036		5.08426e+06	450110	456173	941326	816728	740267	970371	827404	626396	1.34931e+06	1.62561e+06		297208	444000	440290	701790	598610	673348				1.22509e+06	1.18491e+06	1.2325e+06	355468	495274	631092	794035	672809	618452	1.33012e+06	1.20545e+06		2.0852e+06	1.51331e+06	1.40967e+06			814441	745182	716820	557888
	O97524.1	RecName: Full=Beta-glucuronidase; Flags: Precursor	ELNGLWSFR	2	561.291	57.4789		2.69267e+06	467186	609863	695631		376843	624395	527439	744836							589188	742467	669962				1.06595e+06	708485	883507		426238		734898	417398	611709	425854		387064					348716	501759	663002	633397	693576
High	Master Protein	XP_023107982.1	pro-epidermal growth factor isoform X4 [Felis catus]	477.876	41	42	1674	3	1135	125.5	6.34	4253.47	0.455	0.586	0.788	1.77003e-07	0.0744612	0.33766	1.17249e-06	0.234877	0.820461	71.58	74.29	178.01	6.45107e+07	5.07939e+07	5.29533e+07	4.36071e+07	5.00708e+07	4.20034e+07	4.47879e+06	3.17167e+06	3.57584e+06	7.92317e+07	5.70603e+07	6.09439e+07	5.19558e+07	4.87977e+07	4.66526e+07	4.12015e+07	3.55204e+07	3.63014e+07	3.53566e+06	3.60991e+06	3.2129e+06	4.15287e+07	4.07701e+07	4.29551e+07	7.25078e+07
	Master Protein Accessions	Master Protein Descriptions	Sequence	Charge (by Search Engine): Sequest HT	m/z [Da] (by Search Engine): Sequest HT	RT [min] (by Search Engine): Sequest HT	Modifications	Abundances (Normalized): F103: Sample, A3, A, Fussel	Abundances (Normalized): F104: Sample, A3, B, Fussel	Abundances (Normalized): F105: Sample, A3, C, Fussel	Abundances (Normalized): F115: Sample, A3, A, Gordon	Abundances (Normalized): F116: Sample, A3, B, Gordon	Abundances (Normalized): F117: Sample, A3, C, Gordon	Abundances (Normalized): F127: Sample, A3, A, Mia	Abundances (Normalized): F128: Sample, A3, B, Mia	Abundances (Normalized): F129: Sample, A3, C, Mia	Abundances (Normalized): F139: Sample, A3, A, Prinzessin	Abundances (Normalized): F140: Sample, A3, B, Prinzessin	Abundances (Normalized): F141: Sample, A3, C, Prinzessin	Abundances (Normalized): F106: Sample, O3, A, Fussel	Abundances (Normalized): F107: Sample, O3, C, Fussel	Abundances (Normalized): F108: Sample, O3, B, Fussel	Abundances (Normalized): F118: Sample, O3, A, Gordon	Abundances (Normalized): F119: Sample, O3, B, Gordon	Abundances (Normalized): F120: Sample, O3, C, Gordon	Abundances (Normalized): F130: Sample, O3, A, Mia	Abundances (Normalized): F131: Sample, O3, B, Mia	Abundances (Normalized): F132: Sample, O3, C, Mia	Abundances (Normalized): F142: Sample, O3, A, Prinzessin	Abundances (Normalized): F143: Sample, O3, B, Prinzessin	Abundances (Normalized): F144: Sample, O3, C, Prinzessin	Abundances (Normalized): F109: Sample, P, A, Fussel	Abundances (Normalized): F110: Sample, P, B, Fussel	Abundances (Normalized): F111: Sample, P, C, Fussel	Abundances (Normalized): F121: Sample, P, A, Gordon	Abundances (Normalized): F122: Sample, P, B, Gordon	Abundances (Normalized): F123: Sample, P, C, Gordon	Abundances (Normalized): F133: Sample, P, A, Mia	Abundances (Normalized): F134: Sample, P, B, Mia	Abundances (Normalized): F135: Sample, P, C, Mia	Abundances (Normalized): F145: Sample, P, A, Prinzessin	Abundances (Normalized): F146: Sample, P, B, Prinzessin	Abundances (Normalized): F147: Sample, P, C, Prinzessin	Abundances (Normalized): F112: Sample, Z3, A, Fussel	Abundances (Normalized): F113: Sample, Z3, B, Fussel	Abundances (Normalized): F114: Sample, Z3, C, Fussel	Abundances (Normalized): F124: Sample, Z3, A, Gordon	Abundances (Normalized): F125: Sample, Z3, B, Gordon	Abundances (Normalized): F126: Sample, Z3, C, Gordon
	BAB47391.1; XP_023107982.1	epidermal growth factor [Felis catus] pro-epidermal growth factor isoform X4 [Felis catus]	MCLALNGHQIPPAVGSEADLSNQVTPLDVLSR	3	1134.91	65.9455	1xCarbamidomethyl [C2]	763335	890435	1.04896e+06	647998			471802	975784	690223	4.03738e+06	2.51591e+06	2.08569e+06	1.67378e+06			834725	276407					898620		568030	2.37346e+06	1.13735e+06	1.45429e+06	1.72932e+06	2.12093e+06	1.49042e+06	1.38458e+06	620119	1.72199e+06		398672					3.29491e+06	2.12662e+06	3.43472e+06
	BAB47391.1; XP_023107982.1	epidermal growth factor [Felis catus] pro-epidermal growth factor isoform X4 [Felis catus]	RLFWTDMGINPR	2	753.385	54.1584		2.49437e+06	1.16532e+06	337664	1.7367e+06	1.55562e+06	1.4744e+06	1.40054e+06	1.0199e+06	1.24021e+06	1.0904e+06	3.33418e+06	3.41721e+06	554198	564390	981109	2.33889e+06	3.03984e+06	3.334e+06	9.57939e+06	1.64104e+07	1.86299e+07	2.26809e+06	2.43134e+06	2.52078e+06	1.51262e+06	2.32017e+06	2.99708e+06	7.77913e+06	8.34247e+06	8.38257e+06	2.36043e+06	4.37732e+06	4.42144e+06	3.02396e+06	4.54597e+06	5.31597e+06				3.4123e+06	4.92626e+06	5.28502e+06
	BAB47391.1; XP_023107982.1	epidermal growth factor [Felis catus] pro-epidermal growth factor isoform X4 [Felis catus]	RLFWIQNNR	2	623.846	43.7069		2.46256e+06	3.23568e+06	4.13608e+06	2.01161e+06	1.98129e+06	2.22056e+06	2.66694e+06	3.33342e+06	3.86868e+06	2.62059e+06	7.24921e+06	7.53115e+06	821331	2.30504e+06	1.92983e+06	3.7742e+06	5.63922e+06	5.49319e+06	2.68867e+06	3.47297e+06	3.7691e+06	5.12483e+06	6.3472e+06	7.97075e+06	1.81043e+06	3.17561e+06	3.3218e+06	2.15699e+06	3.44307e+06	3.52037e+06		2.75068e+06	3.16229e+06	3.65528e+06	7.8371e+06	7.54454e+06	3.52967e+06	2.82196e+06	3.42902e+06	3.37232e+06	3.98273e+06	4.31574e+06
	BAB47391.1; XP_023107982.1	epidermal growth factor [Felis catus] pro-epidermal growth factor isoform X4 [Felis catus]	NSYQECPPSYDGYCLYNGVCMYIEAVDR	3	1141.81	73.2633	3xCarbamidomethyl [C6; C14; C20]	265749																												187627												209348
	BAB47391.1; XP_023107982.1	epidermal growth factor [Felis catus] pro-epidermal growth factor isoform X4 [Felis catus]	LFWTDMGINPR	2	683.335	53.8219	1xOxidation [M6]	3.75721e+06	3.47239e+06	2.95567e+06	3.52181e+06	3.18922e+06	3.16054e+06	2.46878e+06	2.30544e+06	2.49815e+06	3.71964e+06	4.02999e+06	3.79132e+06	2.53189e+06	3.07539e+06	3.21936e+06	4.40189e+06	4.36255e+06	4.83995e+06				3.02737e+06	2.37695e+06	2.60226e+06	1.95279e+06	2.49936e+06	2.26851e+06	3.68196e+06	4.44074e+06	4.30386e+06	2.93317e+06	2.88952e+06	2.54989e+06	3.38444e+06	5.13713e+06	5.41477e+06				2556924	3.17103e+06	2.87753e+06
	BAB47391.1; XP_023107982.1	epidermal growth factor [Felis catus] pro-epidermal growth factor isoform X4 [Felis catus]	LFWTDMGINPR	2	675.338	60.5176		2.53696e+07	5.82236e+06	5.54774e+06	3.04162e+06	1.55058e+06	2.22341e+06	9.6068e+06	6.10411e+06	7.99193e+06	2.42111e+07	1.21991e+07	1.41262e+07	2.76725e+06	1.61141e+06	1.62204e+06	4.43108e+06	2.87783e+06	2.7086e+06	575162			3.49107e+06	1.49103e+06	1.76937e+06	1.88641e+06	1.39204e+06	1.57099e+06	5.87315e+06	3.96445e+06	4.15811e+06	1.28336e+07	1.0712e+07	1.05963e+07	3.20006e+07	2.57031e+07	2.71592e+07	881249			4.80015e+06	4.06718e+06	4.17836e+06
	BAB47391.1; XP_023107982.1	epidermal growth factor [Felis catus] pro-epidermal growth factor isoform X4 [Felis catus]	LIEEAVDVPEGLAIDWIDRK	3	761.073	68.6882		4.90583e+07	2.89856e+07	2.62662e+07	4.00292e+07	2.42608e+07	1.65572e+07	3.4106e+07	2.50694e+07	2.24771e+07	5.09085e+07	4.6287e+07	4.00407e+07	2.98211e+07	2.16355e+07	2.36853e+07	4.32071e+07	3.09228e+07	2.98998e+07				4.34689e+07	3.43983e+07	2.52979e+07	4.19049e+07	4.56405e+07	4.41813e+07	4.38355e+07	4.66961e+07	4.45368e+07	5.47435e+07	4.50041e+07	4.18238e+07	4.01858e+07	3.42512e+07	3.51031e+07	8.62482e+06	5.50757e+06	5.94302e+06	50013567	5.5026e+07	5.5797e+07
	BAB47391.1; XP_023107982.1	epidermal growth factor [Felis catus] pro-epidermal growth factor isoform X4 [Felis catus]	LIEEAVDVPEGLAIDWIDR	2	1077.06	75.7419		3.30099e+07	8.36087e+06	7.06155e+06	8.16352e+06	3.36667e+06	2.70582e+06	1.13905e+07	8.05832e+06	7.27103e+06	1.45205e+07	9.01699e+06	8.5532e+06	5.26231e+06	3.42212e+06	3.24176e+06	1.11194e+07	5.51448e+06	5.38109e+06				8.7906e+06	3.28687e+06	2.641e+06	8.88627e+06	5.46148e+06	4.62708e+06	1.74953e+07	1.11552e+07	1.20102e+07	1.42371e+07	8.43391e+06	8.65928e+06	1.38441e+07	7.82426e+06	8.24856e+06	232904			1.55158e+07	1.11151e+07	1.1137e+07
	BAB47391.1; XP_023107982.1	epidermal growth factor [Felis catus] pro-epidermal growth factor isoform X4 [Felis catus]	LCSDINECGTSTTVCPPTSSK	2	1157.5	39.9887	3xCarbamidomethyl [C2; C8; C15]	2.14356e+07	1.14622e+07	1.17503e+07	2.1697e+07	2.05424e+07	2.31312e+07	1.24142e+07	1.43535e+07	1.63308e+07	2.2593e+07	2.0996e+07	2.40668e+07	6.65492e+06	3.05155e+06	6.25337e+06	9.02594e+06	1.11023e+07	1.13529e+07	2.50146e+07	2.4688e+07	2.91831e+07	1.34379e+07	1.46117e+07	1.58891e+07	1.29355e+07	1.47007e+07	1.59141e+07	1.67705e+07	1.42943e+07	1.5687e+07	1.91339e+07	1.98614e+07	2.23996e+07	1.35677e+07	1.40979e+07	1.36424e+07	1.40399e+07	1.61489e+07	1.96867e+07	20273896	2.21713e+07	2.37646e+07
	BAB47391.1; XP_023107982.1	epidermal growth factor [Felis catus] pro-epidermal growth factor isoform X4 [Felis catus]	IESSSLQGIGRR	3	434.909	30.5087		1.94886e+06	714035	885086	6.1131e+06	7.43762e+06	8.34764e+06	2.11689e+06	3.03494e+06	2.66933e+06	8.25851e+06	9.67223e+06	1.00532e+07	3.8011e+06	4.79283e+06	5.04344e+06	9.93558e+06	1.19833e+07	1.08954e+07				5.77609e+06	6.65515e+06	6.22387e+06	4.23624e+06	4.71936e+06	5.31303e+06	6.09115e+06	7.51684e+06	7.25083e+06	1.66903e+07	1.99193e+07	1.96693e+07	1.94781e+06	2.52833e+06	2.12005e+06	4.55821e+06	6.20732e+06	5.12864e+06	15138705	2.05781e+07	1.89974e+07
	BAB47391.1; XP_023107982.1	epidermal growth factor [Felis catus] pro-epidermal growth factor isoform X4 [Felis catus]	INLNPSFVPPGGTK	2	720.896	49.7467		8.51561e+07	4.07826e+07	3.95317e+07	7.02462e+07	6.95827e+07	7.61035e+07	4.89506e+07	4.88826e+07	5.01474e+07	7.33614e+07	7.33116e+07	7.73452e+07	3.54938e+07	3.62207e+07	3.51356e+07	6.5255e+07	6.65878e+07	6.79907e+07		1.38481e+06		6.826e+07	6.4544e+07	6.89325e+07	4.30607e+07	4.49142e+07	4.78814e+07	5.21008e+07	5.2146e+07	5.5017e+07	8.15257e+07	8.18396e+07	8.47097e+07	6.70829e+07	6.38077e+07	6.68585e+07	1.69057e+07	1.79708e+07	1.66904e+07	6.29844e+07	6.4078e+07	6.60524e+07
	BAB47391.1; XP_023107982.1	epidermal growth factor [Felis catus] pro-epidermal growth factor isoform X4 [Felis catus]	VIASSDLVWPSGITIDYLTDK	2	1147.1	74.2497			5.41156e+06	7.654e+06	1.06323e+06	2.8482e+06	1.78501e+06	898278	1.8567e+06	2.25069e+06	1.80802e+06	5.39839e+06	4.81027e+06	1.78286e+06	3.265e+06	2.23134e+06	2.79226e+06	4.0635e+06	3.8724e+06				1.10024e+06	2.55379e+06	1.91641e+06	3.88077e+06	1.88998e+06	4.47571e+06	6.95544e+06	9.75759e+06	1.19898e+07	1.41663e+06	3.59605e+06	5.10786e+06	6.81462e+06	2.5709e+06	2.27192e+06				937619	1.21193e+07	1.35163e+07
	BAB47391.1; XP_023107982.1	epidermal growth factor [Felis catus] pro-epidermal growth factor isoform X4 [Felis catus]	VLLSALKYPANVAIDPVER	3	690.065	57.1252		373013			1.2404e+06	915536	1.13958e+06				952397	977397	674456	860730	739743	579034	2.09727e+06	1.80771e+06	1.70378e+06				404355	358920	479034	615640	662196	623214	378295	281810	343644	924713	692643	627695		536532					987679	1.40281e+06	1.27089e+06
	BAB47391.1; XP_023107982.1	epidermal growth factor [Felis catus] pro-epidermal growth factor isoform X4 [Felis catus]	YACNCVFGYVGER	2	797.842	49.2308	2xCarbamidomethyl [C3; C5]	1.89676e+07	8.01297e+06	8.81601e+06	1.01787e+07	1.1153e+07	9.57291e+06	1.04371e+07	1.13078e+07	1.12162e+07	1.86475e+07	1.79428e+07	1.78646e+07	8.42557e+06	8.70738e+06	8.78227e+06	9.84353e+06	1.10566e+07	1.03761e+07	2.78898e+07	2.89532e+07	2.96805e+07	7.42057e+06	7.78891e+06	6.85125e+06	6.67059e+06	6.79001e+06	6.11092e+06	1.11711e+07	9.87517e+06	9.63581e+06	1.21915e+07	1.23601e+07	1.11243e+07	1.46716e+07	1.454e+07	1.51323e+07	1.57639e+07	1.45917e+07	1.56818e+07	13710543	1.17775e+07	1.29094e+07
	BAB47391.1; XP_023107982.1	epidermal growth factor [Felis catus] pro-epidermal growth factor isoform X4 [Felis catus]	YPANVAIDPVER	2	672.352	45.0905		5.80747e+07	2.98221e+07	2.89485e+07	6.67753e+07	7.13452e+07	7.25812e+07	4.17842e+07	4.63563e+07	4.49582e+07	4.84542e+07	4.90485e+07	5.04105e+07	2.86993e+07	2.83411e+07	2.69227e+07	5.11699e+07	5.30407e+07	5.23122e+07				5.13773e+07	5.13705e+07	5.45336e+07	3.64342e+07	3.49708e+07	3.44448e+07	3.81551e+07	3.64633e+07	3.42279e+07	5.82212e+07	5.57681e+07	5.67218e+07	5.48678e+07	5.38243e+07	5.06847e+07	3.49566e+07	4.28577e+07	4.33677e+07	40603672	3.22907e+07	3.3018e+07
	BAB47391.1; XP_023107982.1	epidermal growth factor [Felis catus] pro-epidermal growth factor isoform X4 [Felis catus]	VVHPLLQPK	2	515.823	30.249		3.87273e+07	2.31567e+07	2.23431e+07	3.63183e+07	5.65746e+07	5.50071e+07	3.70124e+07	4.25165e+07	3.58255e+07	3.70121e+07	4.67695e+07	3.799e+07	6.78284e+06	2.07403e+07	2.15045e+07	3.38025e+07	3.94866e+07	4.10876e+07	7.23503e+06	1.55372e+07	1.67471e+07	3.92569e+07	4.68829e+07	4.10726e+07	2.47429e+07	2.86779e+07	2.62898e+07	2.37252e+07	3.68206e+07	3.35777e+07	5.81264e+07	5.98079e+07	5.83702e+07	4.51312e+07	4.34372e+07	3.71619e+07	9.11661e+07	9.49937e+07	7.57389e+07	42506980	4.465e+07	3.85126e+07
	BAB47391.1; XP_023107982.1	epidermal growth factor [Felis catus] pro-epidermal growth factor isoform X4 [Felis catus]	RVIASSDLVWPSGITIDYLTDK	3	817.101	66.8879		473853																											546135	471079	430340										635512	508173	545019
	BAB47391.1; XP_023107982.1	epidermal growth factor [Felis catus] pro-epidermal growth factor isoform X4 [Felis catus]	SHLCTCAEGYTLSPDGK	2	948.418	38.5985	2xCarbamidomethyl [C4; C6]	3.59764e+07	2.43715e+07	2.56837e+07	3.60146e+07	4.26354e+07	3.82228e+07	2.41102e+07	2.90935e+07	2.90629e+07	3.76353e+07	4.03992e+07	4.14765e+07	1.10579e+07	1.45799e+07	1.28552e+07	2.79717e+07	2.80411e+07	2.93599e+07	5.03688e+07	4.72016e+07	5.15828e+07	3.35699e+07	3.85067e+07	3.73144e+07	2.9113e+07	3.55372e+07	3.48676e+07	3.18338e+07	3.25622e+07	3.46585e+07	3.61021e+07	4.17223e+07	4.24215e+07	2.99278e+07	3.24148e+07	3.25346e+07	4.73224e+07	4.26609e+07	4.25336e+07	42746095	4.67711e+07	4.97905e+07
	BAB47391.1; XP_023107982.1	epidermal growth factor [Felis catus] pro-epidermal growth factor isoform X4 [Felis catus]	DGSNSYICSCNYDGGSVHFNK	2	1190.98	44.4503	2xCarbamidomethyl [C8; C10]	2.94183e+07	1.61538e+07	1.59735e+07	3.79223e+07	3.90849e+07	3.97199e+07	2.85395e+07	2.82454e+07	2.67996e+07	4.14949e+07	3.65921e+07	3.69756e+07	2.09509e+07	1.81745e+07	1.56001e+07	3.56147e+07	3.31158e+07	3.4872e+07		5.038e+06	2.48542e+06	3.08931e+07	2.9327e+07	3.13684e+07	2.22879e+07	1.73152e+07	1.70626e+07	2.46509e+07	2.05978e+07	1.93849e+07	3.37625e+07	3.17416e+07	2.92572e+07	3.73936e+07	3.70352e+07	3.78215e+07	2.89096e+07	2.84918e+07	3.22299e+07	2.40673e+07	1.59322e+07	1.67214e+07
	BAB47391.1; XP_023107982.1	epidermal growth factor [Felis catus] pro-epidermal growth factor isoform X4 [Felis catus]	ERLIEEAVDVPEGLAIDWIDRK	3	856.124	68.4355		1.36948e+06	1.64411e+06	247704	211985	190060	212233	1.10898e+06	949096	870915	1.10068e+06	1.75058e+06	989021	816470	457021	533982	1.30866e+06	536354	156371				1.02301e+06	548876	241547	3.30548e+06	1.35501e+06	1.24309e+06	1.71372e+06	789108	1.11597e+06	2.66829e+06	1.27535e+06	1.18746e+06	981555	562439	145503				2.11092e+06	1.11479e+06	1.11623e+06
	XP_023107982.1	pro-epidermal growth factor isoform X4 [Felis catus]	ERFGSAQCLCHEGFVK	3	642.298	38.8556	2xCarbamidomethyl [C8; C10]	1.49757e+06	405224	352817	1.92719e+06	924506					2.40456e+06	2.08342e+06	817826	610253	959878	545273	1.2401e+06		685008	1.83482e+06	3.60991e+06	3.2129e+06	435546		535445	2.54548e+06	1.30023e+06	2.34695e+06	1.56806e+06	651632	1.43544e+06	3.02643e+06	1.26305e+06		8.23239e+06	9.02548e+06	9.32999e+06	8.0825e+06	8.11156e+06	7.60899e+06	2.86626e+06	2.76296e+06	3.45452e+06
	BAB47391.1; XP_023107982.1	epidermal growth factor [Felis catus] pro-epidermal growth factor isoform X4 [Felis catus]	ALIEGSDLNGK	2	558.798	36.6451		2.10221e+07	4.74705e+07	4.88229e+07	1.12078e+08	1.11256e+08	1.27558e+08	7.01348e+07	7.16023e+07	7.34003e+07	8.7019e+07	8.4578e+07	8.29312e+07	5.96742e+07	5.46428e+07	5.27152e+07	9.00765e+07	1.04694e+08	1.05755e+08				8.29992e+07	9.94969e+07	1.11409e+08	5.32179e+07	5.56212e+07	5.72219e+07	6.05597e+07	6.72927e+07	6.40093e+07	1.03892e+08	1.10036e+08	1.14132e+08	7.34899e+07	7.7861e+07	7.32383e+07	8.73466e+07	9.45252e+07	9.70932e+07	69504056	7.66587e+07	7.46966e+07
	BAB47391.1; XP_023107982.1	epidermal growth factor [Felis catus] pro-epidermal growth factor isoform X4 [Felis catus]	AESDAWAPGQK	2	580.271	30.2216			91771.2	131712		185017	145046	2.95368e+06		96561.2	771809	195642	210719	1.26924e+06	62243.6		114224	250083		5.58424e+07		828979	1.08465e+07			5.3282e+06		208443	1.96722e+06		420292				371614		476939			360547			191994
	BAB47391.1; XP_023107982.1	epidermal growth factor [Felis catus] pro-epidermal growth factor isoform X4 [Felis catus]	CSHDCVLTSDGPICFCPEGSVLETDGK	3	1014.1	56.2067	4xCarbamidomethyl [C1; C5; C14; C16]	1.54723e+07	9.20557e+06	7.94114e+06	1.84212e+07	1.54437e+07	1.37413e+07	1.14714e+07	9.21421e+06	7.71664e+06	1.85236e+07	1.56374e+07	1.30649e+07	8.77431e+06	3.81389e+06	5.91088e+06	9.85544e+06	9.26708e+06	8.34399e+06	6.89071e+07	1.97756e+07	9.10499e+06	1.9389e+07	1.43301e+07	1.3853e+07	1.14986e+07	9.08748e+06	9.44435e+06	1.13768e+07	7.90565e+06	9.24917e+06	1.63509e+07	1.43352e+07	1.04763e+07	1.5623e+07	1.3882e+07	1.21424e+07	6.30652e+07	3.76326e+07	3.10376e+07	1.32583e+07	1.29143e+07	1.20061e+07
	XP_023107982.1	pro-epidermal growth factor isoform X4 [Felis catus]	FGSAQCLCHEGFVK	2	820.372	39.7841	2xCarbamidomethyl [C6; C8]	6.30131e+07	4.96992e+07	5.26005e+07	3.9642e+07	4.71102e+07	3.96535e+07	3.1991e+06	2.64152e+06	2.87298e+06	7.59419e+07	5.3085e+07	5.88296e+07	5.01506e+07	4.70393e+07	4.4879e+07	3.77204e+07	3.55204e+07	3.37543e+07				3.96819e+07	3.9758e+07	4.17015e+07	6.54694e+07	6.19508e+07	5.81497e+07	5.29831e+07	3.7052e+07	3.80118e+07	1.04521e+07	8.03218e+06	8.93049e+06	4.04546e+07	3.51543e+07	4.16583e+07	1.26488e+08	1.2883e+08	1.28391e+08	75909862	4.22411e+07	4.58788e+07
	XP_023107982.1	pro-epidermal growth factor isoform X4 [Felis catus]	FGSAQCLCHEGFVKAPDGK	3	703.328	39.2471	2xCarbamidomethyl [C6; C8]		689487		2.0379e+06	2.03617e+06	2.34992e+06	1.27969e+06	530151	702864	885306	1.89186e+06	1.29645e+06	1.19489e+06	798526	1.22838e+06	2.241e+06		1.86215e+06	1.70084e+06			1.41125e+06	1.01207e+06	718152	4.49286e+06	4.16665e+06	5.51455e+06	1.95904e+06	2.18494e+06	2.37678e+06	2.54358e+06	2.1485e+06	2.14444e+06	4.75132e+06	6.11875e+06	5.30564e+06	1.08209e+07	7.34582e+06	6.23093e+06	8.71649e+06	8.18047e+06	9.42329e+06
	BAB47391.1; XP_023107982.1	epidermal growth factor [Felis catus] pro-epidermal growth factor isoform X4 [Felis catus]	FIFWSSEVAGSLHR	3	545.947	56.9295		2.92551e+06	4.20329e+06	4.52722e+06	4.10294e+06	5.01713e+06	4.33033e+06	1.31535e+06	767889	972761	4.33265e+06	4.71572e+06	4.12476e+06	4.30246e+06	4.00396e+06	3.10674e+06	5.39566e+06	5.16332e+06	5.87455e+06				4.6509e+06	4.62053e+06	4.86541e+06	3.76418e+06	3.31349e+06	3.72824e+06	8.2066e+06	8.01605e+06	8.46628e+06	5.07284e+06	5.57779e+06	5.45525e+06	389197		416906				9.54813e+06	9.43022e+06	9.02751e+06
	BAB47391.1; XP_023107982.1	epidermal growth factor [Felis catus] pro-epidermal growth factor isoform X4 [Felis catus]	FDGTDYGSLLSQQMGMVFALDHDPVENK	3	1038.82	75.3184		4.85681e+06	717535	468840	394256	168547		687262			1.06344e+06			722802		355752	1.88401e+06	1.15935e+06	1.13696e+06				724594			1.18279e+06	1.19732e+06	790615	3.39409e+06	1.95109e+06	1.80739e+06	730584			446779			623113			2854151	2.05094e+06	2.04008e+06
	BAB47391.1; XP_023107982.1	epidermal growth factor [Felis catus] pro-epidermal growth factor isoform X4 [Felis catus]	FDGTDYGSLLSQQMGMVFALDHDPVENK	3	1044.14	67.3262	1xOxidation [M]	1.61377e+06	1.04036e+06	635717	1.5474e+06	651614	380730				1.20786e+06			1.44152e+06	359471	952537	1.10556e+06	978658	500498				636134		120692	1.43014e+06	941046		2.71106e+06	1.27356e+06	1.56043e+06	824603									959524	1.02552e+06	1.1996e+06
	BAB47391.1; XP_023107982.1	epidermal growth factor [Felis catus] pro-epidermal growth factor isoform X4 [Felis catus]	ADLNGVEVK	2	472.756	32.0117		3.85859e+06	4.35484e+06	4.69222e+06	3.46253e+07	2.98466e+07	2.45303e+07	1.92601e+07	1.00744e+07	8.87154e+06	8.96858e+06	6.2007e+06	5.10562e+06	9.37442e+06	7.089e+06	1.17694e+07	2.65008e+07	1.61549e+07	1.7136e+07	1.71109e+07	2.5297e+07	1.73257e+07	1.9745e+07	1.79129e+07	1.43489e+07	1.364e+07	8.38925e+06	4.0245e+06	5.81661e+06	6.34661e+06	3.50629e+06	1.5269e+07	1.06018e+07	1.02312e+07	8.27048e+06	7.48925e+06	5.33736e+06	6.37678e+07	7.04313e+07	6.38129e+07	7.12278e+06	5.69233e+06	3.59003e+06
	BAB47391.1; XP_023107982.1	epidermal growth factor [Felis catus] pro-epidermal growth factor isoform X4 [Felis catus]	LFWIQNNR	2	545.793	51.0504		9.48263e+06	5.23039e+06	6.27642e+06	4.46615e+06	3.42781e+06	3.6434e+06	3.50037e+06	3.48857e+06	3.98323e+06	7.60134e+06	8.10697e+06	8.32633e+06	2.31561e+06	1.92874e+06	1.52361e+06	6.37365e+06	6.28564e+06	5.72844e+06				5.11511e+06	4.43901e+06	4.75601e+06	2.69635e+06	1.75228e+06	2.59639e+06	4.76748e+06	4.52339e+06	4.1962e+06	5.00021e+06	4.81721e+06	4.34197e+06	1.12331e+07	1.20312e+07	1.34018e+07	2.77843e+06	1.96736e+06	2.01673e+06	4.67105e+06	4.9458e+06	4.97437e+06
	BAB47391.1; XP_023107982.1	epidermal growth factor [Felis catus] pro-epidermal growth factor isoform X4 [Felis catus]	ERLIEEAVDVPEGLAIDWIDR	3	813.427	73.376		1.19517e+06	1.0951e+06	1.4325e+06		622814	278065	306093			2.53321e+06	1.14569e+06		1.49416e+06				2.46247e+06						592093	436786	3.48499e+06	1.63192e+06		2.36294e+06		2.05391e+06	653783		533974							2.33072e+06
	BAB47391.1; XP_023107982.1	epidermal growth factor [Felis catus] pro-epidermal growth factor isoform X4 [Felis catus]	QETVCNIEK	2	560.769	25.744	1xCarbamidomethyl [C5]													66163.1	143220	326524	302072	250755	191198	1.29555e+07	1.82377e+07	5.83389e+06	221375	738833	210045													1.01828e+07	4.53937e+06	4.22194e+06	207238	250521
	BAB47391.1; XP_023107982.1	epidermal growth factor [Felis catus] pro-epidermal growth factor isoform X4 [Felis catus]	CHQLISCPSNTSK	3	511.238	24.9731	2xCarbamidomethyl [C1; C7]	43341.2			177069	54685.2		85103.6			154284						130195						144889			87412			64924.2			147452			172048						133206
	BAB47391.1; XP_023107982.1	epidermal growth factor [Felis catus] pro-epidermal growth factor isoform X4 [Felis catus]	ILLETSER	2	480.771	35.306		2.30129e+07	1.49701e+07	1.4614e+07	4.9672e+07	4.76798e+07	5.47316e+07	2.40474e+07	2.28075e+07	2.36699e+07	2.7807e+07	2.4966e+07	2.28145e+07	1.48152e+07	1.59917e+07	1.63876e+07	3.54856e+07	3.82861e+07	3.93988e+07	1.12596e+07	1.50393e+07	1.59536e+07	3.09971e+07	3.08293e+07	3.34569e+07	2.052e+07	2.08457e+07	2.03496e+07	1.75552e+07	1.69784e+07	1.39151e+07	3.21121e+07	3.45585e+07	3.51067e+07	3.00511e+07	2.72331e+07	2.32277e+07	6.81949e+07	7.88289e+07	8.04699e+07	19627044	1.82878e+07	1.60032e+07
	BAB47391.1; XP_023107982.1	epidermal growth factor [Felis catus] pro-epidermal growth factor isoform X4 [Felis catus]	RLFWTDMGINPR	3	507.926	47.7835	1xOxidation [M7]	689781			1.42748e+06	2.21939e+06	1.34793e+06	561742	431861	442244	856266	882070	537078	305381	504281		1.16819e+06	1.33009e+06	2.12447e+06				1.05089e+06	1.24041e+06	1.24267e+06	677880	1.16929e+06	1.05776e+06	889146	1.08798e+06	1.04754e+06	822866	1.20057e+06	919093	584550	453548					713753	1.29155e+06	1.31362e+06
	BAB47391.1; XP_023107982.1	epidermal growth factor [Felis catus] pro-epidermal growth factor isoform X4 [Felis catus]	ERLYWVDLER	3	460.242	51.1914		486050			1.01965e+06	629012	985708	433253	612112	589896	1.28385e+06	1.14533e+06	1.27987e+06	736583	448841	528002	1.06392e+06	964045	1.03873e+06				937401	673071	737606	455254	584280	383707	445471	325823	402045	2.00365e+06	2.02842e+06	1.89533e+06	1.03792e+06	950671	1.03881e+06	2.85467e+06	2.49447e+06	2.4944e+06	813331	797014	660681
High	Master Protein	XP_003999873.2	proenkephalin-A [Felis catus]	53.734	14	3	45	3	280	31.5	6.29	168.58	0.689	1.291	1.33	0.027173	0.183422	0.406223	0.110125	0.488024	0.882026	81.74	97.76	35.14	8.86683e+06	1.52053e+07	1.63815e+07	8.64908e+06	3.49952e+06	5.62466e+06	5.76407e+06	5.18082e+06	6.07918e+06	5.78821e+06	5.25918e+06	4.78901e+06	6.35108e+06	9.55369e+06	9.97613e+06	7.53948e+06	4.91592e+06	3.34689e+06	5.22655e+06	4.1279e+06	4.6466e+06	5.51187e+06	4.49497e+06	3.79708e+06	1.6449e+07
	Master Protein Accessions	Master Protein Descriptions	Sequence	Charge (by Search Engine): Sequest HT	m/z [Da] (by Search Engine): Sequest HT	RT [min] (by Search Engine): Sequest HT	Modifications	Abundances (Normalized): F103: Sample, A3, A, Fussel	Abundances (Normalized): F104: Sample, A3, B, Fussel	Abundances (Normalized): F105: Sample, A3, C, Fussel	Abundances (Normalized): F115: Sample, A3, A, Gordon	Abundances (Normalized): F116: Sample, A3, B, Gordon	Abundances (Normalized): F117: Sample, A3, C, Gordon	Abundances (Normalized): F127: Sample, A3, A, Mia	Abundances (Normalized): F128: Sample, A3, B, Mia	Abundances (Normalized): F129: Sample, A3, C, Mia	Abundances (Normalized): F139: Sample, A3, A, Prinzessin	Abundances (Normalized): F140: Sample, A3, B, Prinzessin	Abundances (Normalized): F141: Sample, A3, C, Prinzessin	Abundances (Normalized): F106: Sample, O3, A, Fussel	Abundances (Normalized): F107: Sample, O3, C, Fussel	Abundances (Normalized): F108: Sample, O3, B, Fussel	Abundances (Normalized): F118: Sample, O3, A, Gordon	Abundances (Normalized): F119: Sample, O3, B, Gordon	Abundances (Normalized): F120: Sample, O3, C, Gordon	Abundances (Normalized): F130: Sample, O3, A, Mia	Abundances (Normalized): F131: Sample, O3, B, Mia	Abundances (Normalized): F132: Sample, O3, C, Mia	Abundances (Normalized): F142: Sample, O3, A, Prinzessin	Abundances (Normalized): F143: Sample, O3, B, Prinzessin	Abundances (Normalized): F144: Sample, O3, C, Prinzessin	Abundances (Normalized): F109: Sample, P, A, Fussel	Abundances (Normalized): F110: Sample, P, B, Fussel	Abundances (Normalized): F111: Sample, P, C, Fussel	Abundances (Normalized): F121: Sample, P, A, Gordon	Abundances (Normalized): F122: Sample, P, B, Gordon	Abundances (Normalized): F123: Sample, P, C, Gordon	Abundances (Normalized): F133: Sample, P, A, Mia	Abundances (Normalized): F134: Sample, P, B, Mia	Abundances (Normalized): F135: Sample, P, C, Mia	Abundances (Normalized): F145: Sample, P, A, Prinzessin	Abundances (Normalized): F146: Sample, P, B, Prinzessin	Abundances (Normalized): F147: Sample, P, C, Prinzessin	Abundances (Normalized): F112: Sample, Z3, A, Fussel	Abundances (Normalized): F113: Sample, Z3, B, Fussel	Abundances (Normalized): F114: Sample, Z3, C, Fussel	Abundances (Normalized): F124: Sample, Z3, A, Gordon	Abundances (Normalized): F125: Sample, Z3, B, Gordon	Abundances (Normalized): F126: Sample, Z3, C, Gordon
	XP_003999873.2	proenkephalin-A [Felis catus]	LARPTDINPLACTLECEGKLPSLK	3	899.476	56.1273	2xCarbamidomethyl [C12; C16]	2.87131e+06	3.58409e+06	2.93866e+06	6.54316e+06	3.49952e+06	2.84262e+06	780385	933734	798164	1.53046e+06	1.90822e+06	1.37721e+06	6.35108e+06	6.88774e+06	7.44445e+06	6.30108e+06	4.91592e+06	2.36237e+06	5.22655e+06	4.1279e+06	4.6466e+06	2.79416e+06	1.9157e+06	1.27e+06	1.27142e+07	8.13969e+06	8.17467e+06	9.98991e+06	9.05823e+06	6.81495e+06	3.40732e+06	2.1752e+06	478733	929667	513376	635088				1.35253e+07	1.36251e+07	1.305e+07
	XP_003999873.2	proenkephalin-A [Felis catus]	LARPTDINPLACTLECEGK	2	1079.54	51.4282	2xCarbamidomethyl [C12; C16]	3.22734e+06	1.16212e+07	1.34428e+07	2.10592e+06		2.78204e+06				867421				2.66595e+06	2.53169e+06	1.2384e+06		984521							3.73475e+06	2.32312e+06		6.18004e+06	4.25646e+06	5.60885e+06		2.39355e+06	2.06883e+06	3.70192e+06		2.20331e+06				7.05043e+06	3.56195e+06	4.14447e+06
	XP_003999873.2	proenkephalin-A [Felis catus]	LTQLEIPQDGTSALR	2	821.443	50.5992		2.76818e+06						4.98368e+06	4.24708e+06	5.28102e+06	3.39033e+06	3.35096e+06	3.4118e+06										2.71771e+06	2.57927e+06	2.52708e+06							4.7533e+06	4.00096e+06	4.60243e+06	1.65512e+06	1.52987e+06	1.12819e+06	1.64966e+06		1.11138e+06
High	Master Protein	XP_023111743.1	chromogranin-A [Felis catus]	52.114	17	5	132	5	454	50.3	4.72	424.43	1.148	0.908	1.625	0.467488	0.972848	0.12946	0.834152	0.994749	0.443582	46.07	32.7	42.55	1.02216e+08	5.38431e+07	5.531e+07	5.5463e+07	5.76536e+07	6.08368e+07	5.49945e+07	5.29805e+07	5.25829e+07	8.0954e+07	7.68999e+07	7.32345e+07	4.62701e+07	3.83153e+07	4.09096e+07	4.11521e+07	4.62942e+07	4.49789e+07	9.84933e+07	8.06282e+07	7.82068e+07	4.25014e+07	3.88271e+07	4.25314e+07	4.28186e+07
	Master Protein Accessions	Master Protein Descriptions	Sequence	Charge (by Search Engine): Sequest HT	m/z [Da] (by Search Engine): Sequest HT	RT [min] (by Search Engine): Sequest HT	Modifications	Abundances (Normalized): F103: Sample, A3, A, Fussel	Abundances (Normalized): F104: Sample, A3, B, Fussel	Abundances (Normalized): F105: Sample, A3, C, Fussel	Abundances (Normalized): F115: Sample, A3, A, Gordon	Abundances (Normalized): F116: Sample, A3, B, Gordon	Abundances (Normalized): F117: Sample, A3, C, Gordon	Abundances (Normalized): F127: Sample, A3, A, Mia	Abundances (Normalized): F128: Sample, A3, B, Mia	Abundances (Normalized): F129: Sample, A3, C, Mia	Abundances (Normalized): F139: Sample, A3, A, Prinzessin	Abundances (Normalized): F140: Sample, A3, B, Prinzessin	Abundances (Normalized): F141: Sample, A3, C, Prinzessin	Abundances (Normalized): F106: Sample, O3, A, Fussel	Abundances (Normalized): F107: Sample, O3, C, Fussel	Abundances (Normalized): F108: Sample, O3, B, Fussel	Abundances (Normalized): F118: Sample, O3, A, Gordon	Abundances (Normalized): F119: Sample, O3, B, Gordon	Abundances (Normalized): F120: Sample, O3, C, Gordon	Abundances (Normalized): F130: Sample, O3, A, Mia	Abundances (Normalized): F131: Sample, O3, B, Mia	Abundances (Normalized): F132: Sample, O3, C, Mia	Abundances (Normalized): F142: Sample, O3, A, Prinzessin	Abundances (Normalized): F143: Sample, O3, B, Prinzessin	Abundances (Normalized): F144: Sample, O3, C, Prinzessin	Abundances (Normalized): F109: Sample, P, A, Fussel	Abundances (Normalized): F110: Sample, P, B, Fussel	Abundances (Normalized): F111: Sample, P, C, Fussel	Abundances (Normalized): F121: Sample, P, A, Gordon	Abundances (Normalized): F122: Sample, P, B, Gordon	Abundances (Normalized): F123: Sample, P, C, Gordon	Abundances (Normalized): F133: Sample, P, A, Mia	Abundances (Normalized): F134: Sample, P, B, Mia	Abundances (Normalized): F135: Sample, P, C, Mia	Abundances (Normalized): F145: Sample, P, A, Prinzessin	Abundances (Normalized): F146: Sample, P, B, Prinzessin	Abundances (Normalized): F147: Sample, P, C, Prinzessin	Abundances (Normalized): F112: Sample, Z3, A, Fussel	Abundances (Normalized): F113: Sample, Z3, B, Fussel	Abundances (Normalized): F114: Sample, Z3, C, Fussel	Abundances (Normalized): F124: Sample, Z3, A, Gordon	Abundances (Normalized): F125: Sample, Z3, B, Gordon	Abundances (Normalized): F126: Sample, Z3, C, Gordon
	XP_023111743.1	chromogranin-A [Felis catus]	RPEDQELESLLAIEAELEK	3	738.047	70.1133		582396	713776		201533	310698	222495	512917	207646	355624	494404			312659	123837		138110	502459	180982	674302	523766	885412	627422		379747	306405	233239	345442	256166	288428	255413	175186			227694			856785	848360	454760	198634	265850
	XP_023111743.1	chromogranin-A [Felis catus]	LEGEGEEEDPDSSMK	2	826.336	31.2509		1.10048e+06	440295	428061	1.95475e+06	1.03418e+06	902776	529769	279160	281918	659283	501819		560579	207353	530742				1.0629e+07	1.28917e+07	1.17386e+07				516736	368833	470893	1.66811e+06	690382	641885	1.42278e+06	501922	594641				3.30736e+06	2.21724e+06	2.56402e+06	2.39982e+06	1.51696e+06	1.75588e+06
	XP_023111743.1	chromogranin-A [Felis catus]	VAHQLQALR	2	518.306	27.0691		914710	469508	657784	1.41786e+06	1.26178e+06	1.84028e+06	1.17096e+06	896351	1.12233e+06	1.00185e+06	998655	659234	412637	1.35805e+06	1.17418e+06	709033	569028	1.0238e+06				1.32098e+06	1.4702e+06	1.65801e+06	2.12967e+06	2.29625e+06	1.92292e+06	1.17899e+06	1.99063e+06	1.61641e+06	1.25913e+06	1.50807e+06	909658							2.58593e+06	2.44277e+06	1.38578e+06
	XP_023111743.1	chromogranin-A [Felis catus]	AVPEEEGPTAAFNPHPSLGYK	3	737.696	47.1383		2.77757e+06	2.18027e+06	2.25671e+06	1.7779e+06		2.2557e+06	1.4613e+06	2.25888e+06	1.8112e+06	2.07113e+06			1.11967e+06		1.82998e+06	1.204e+06	2.03779e+06					1.50903e+06	2.37125e+06		993489			2.24169e+06	2.03283e+06	2.13157e+06	2.69038e+06	2.76697e+06	2.38171e+06	1.27174e+06		970086				2.45933e+06	2.62681e+06	2.91114e+06
	XP_023111743.1	chromogranin-A [Felis catus]	HSGLEDGLSEALEK	2	742.866	45.8104		9.68405e+07	5.00392e+07	5.19674e+07	5.01109e+07	5.5047e+07	5.56155e+07	5.13195e+07	4.93385e+07	4.90118e+07	7.67273e+07	7.53994e+07	7.25753e+07	4.38646e+07	3.66261e+07	3.73747e+07	3.9101e+07	4.3185e+07	4.37741e+07	8.71901e+07	6.72127e+07	6.55829e+07	3.9044e+07	3.49857e+07	4.04936e+07	3.88723e+07	3.50448e+07	3.51742e+07	5.91902e+07	6.177e+07	5.95236e+07	3.07219e+07	7.80224e+07	7.55123e+07	5.19635e+07	4.55413e+07	4.80059e+07	1.28834e+08	1.29795e+08	1.34826e+08	8.47391e+07	8.69409e+07	8.2658e+07
High	Master Protein	XP_023112963.1	N-acetylglucosamine-6-sulfatase [Felis catus]	123.878	26	13	313	13	553	62.1	8.1	749.26	0.988	0.997	1.198	0.812548	0.673615	0.635474	0.964684	0.901786	0.988506	22.66	21.37	14.85	1.44156e+08	6.90202e+07	7.15863e+07	6.30483e+07	7.08179e+07	7.13256e+07	8.52727e+07	9.52232e+07	9.9974e+07	1.47901e+08	1.58843e+08	1.5073e+08	6.05599e+07	5.98232e+07	6.00217e+07	6.18251e+07	6.01736e+07	5.97239e+07	1.11537e+08	1.04071e+08	1.05254e+08	1.4754e+08	1.44202e+08	1.57024e+08	6.87535e+07
	Master Protein Accessions	Master Protein Descriptions	Sequence	Charge (by Search Engine): Sequest HT	m/z [Da] (by Search Engine): Sequest HT	RT [min] (by Search Engine): Sequest HT	Modifications	Abundances (Normalized): F103: Sample, A3, A, Fussel	Abundances (Normalized): F104: Sample, A3, B, Fussel	Abundances (Normalized): F105: Sample, A3, C, Fussel	Abundances (Normalized): F115: Sample, A3, A, Gordon	Abundances (Normalized): F116: Sample, A3, B, Gordon	Abundances (Normalized): F117: Sample, A3, C, Gordon	Abundances (Normalized): F127: Sample, A3, A, Mia	Abundances (Normalized): F128: Sample, A3, B, Mia	Abundances (Normalized): F129: Sample, A3, C, Mia	Abundances (Normalized): F139: Sample, A3, A, Prinzessin	Abundances (Normalized): F140: Sample, A3, B, Prinzessin	Abundances (Normalized): F141: Sample, A3, C, Prinzessin	Abundances (Normalized): F106: Sample, O3, A, Fussel	Abundances (Normalized): F107: Sample, O3, C, Fussel	Abundances (Normalized): F108: Sample, O3, B, Fussel	Abundances (Normalized): F118: Sample, O3, A, Gordon	Abundances (Normalized): F119: Sample, O3, B, Gordon	Abundances (Normalized): F120: Sample, O3, C, Gordon	Abundances (Normalized): F130: Sample, O3, A, Mia	Abundances (Normalized): F131: Sample, O3, B, Mia	Abundances (Normalized): F132: Sample, O3, C, Mia	Abundances (Normalized): F142: Sample, O3, A, Prinzessin	Abundances (Normalized): F143: Sample, O3, B, Prinzessin	Abundances (Normalized): F144: Sample, O3, C, Prinzessin	Abundances (Normalized): F109: Sample, P, A, Fussel	Abundances (Normalized): F110: Sample, P, B, Fussel	Abundances (Normalized): F111: Sample, P, C, Fussel	Abundances (Normalized): F121: Sample, P, A, Gordon	Abundances (Normalized): F122: Sample, P, B, Gordon	Abundances (Normalized): F123: Sample, P, C, Gordon	Abundances (Normalized): F133: Sample, P, A, Mia	Abundances (Normalized): F134: Sample, P, B, Mia	Abundances (Normalized): F135: Sample, P, C, Mia	Abundances (Normalized): F145: Sample, P, A, Prinzessin	Abundances (Normalized): F146: Sample, P, B, Prinzessin	Abundances (Normalized): F147: Sample, P, C, Prinzessin	Abundances (Normalized): F112: Sample, Z3, A, Fussel	Abundances (Normalized): F113: Sample, Z3, B, Fussel	Abundances (Normalized): F114: Sample, Z3, C, Fussel	Abundances (Normalized): F124: Sample, Z3, A, Gordon	Abundances (Normalized): F125: Sample, Z3, B, Gordon	Abundances (Normalized): F126: Sample, Z3, C, Gordon
	XP_023112963.1	N-acetylglucosamine-6-sulfatase [Felis catus]	RPNVVLLLTDDQDEVLGGMTPLK	3	847.117	61.6402	1xOxidation [M19]	666540			768458	275294								607569			974548						2.03931e+06	1.40981e+06	1.56475e+06	1.36868e+06		2.22757e+06	1.55786e+06	732696	1.99409e+06										1.48602e+06	1.38558e+06	1.43965e+06
	XP_023112963.1	N-acetylglucosamine-6-sulfatase [Felis catus]	RPNVVLLLTDDQDEVLGGMTPLK	3	841.788	67.343		3.57056e+06	1.88442e+06	1.20076e+06	955404									1.29579e+06	669306	804957	2.32846e+06	462042	685602			2.94056e+06	2.75287e+06	758992	596225	4.27636e+06	2.53169e+06	2.34283e+06	4.512e+06	2.32633e+06	2.63799e+06		1.67097e+06		1.6584e+06		506683	3.74086e+06			4.39472e+06	2.96545e+06	2.92775e+06
	XP_023112963.1	N-acetylglucosamine-6-sulfatase [Felis catus]	LMMLQSCSGPTCR	2	778.837	38.7964	2xCarbamidomethyl [C7; C12]; 1xOxidation [M2]	1.88705e+06	623656	810838	643058		896381		654197		796425	635534		500965		706809		823055	1.40532e+06				735046	1.88444e+06	1.90663e+06	1.01159e+06	1.16379e+06	1.71762e+06	909511	893757	1.07985e+06	687721	637256	944288							1.08534e+06	1.53411e+06	1.61885e+06
	XP_023112963.1	N-acetylglucosamine-6-sulfatase [Felis catus]	LMMLQSCSGPTCR	2	770.841	43.6888	2xCarbamidomethyl [C7; C12]					629864	993178			821761		1.12432e+06	1.06415e+06	1.09149e+06	1.02812e+06	642900		1.10321e+06	813205				1.30135e+06	2.03937e+06	2.25397e+06		1.09786e+06	1.8045e+06	904595	1.36686e+06	1.18995e+06		1.38259e+06	1.4959e+06		746098		1.21913e+06	1.65996e+06			1.59777e+06	1.63214e+06
	XP_023112963.1	N-acetylglucosamine-6-sulfatase [Felis catus]	LMFNNHASVR	3	402.202	28.1386	1xOxidation [M2]	112787	2.4549e+06	2.52727e+06		914922			94423.7	97451.3			102720	1.00763e+06	2.61261e+06	2.55164e+06		175458			8.44733e+06	8.65107e+06		275560	257530	1.89338e+06	3.24238e+06	2.72339e+06		197712		180816	277785	293953	209514	190106	120017	199754	1.0424e+07	1.74787e+07
	XP_023112963.1	N-acetylglucosamine-6-sulfatase [Felis catus]	LMFNNHASVR	3	396.87	30.7479		1.75991e+06	869339	995327				4.4639e+06	5.71273e+06	8.5676e+06	1.0283e+06	1.30509e+06	1.67107e+06	973062	732418	982207							5.26167e+06	6.56136e+06	1.01389e+07	1.50086e+06	1.07867e+06	917944				1.85098e+06	1.28905e+06	1.51044e+06
	XP_023112963.1	N-acetylglucosamine-6-sulfatase [Felis catus]	IQEPNTFPAILR	2	699.886	54.1256		3.61219e+07	1.34949e+07	1.56325e+07	1.7547e+07	1.80389e+07	1.79087e+07	2.37358e+07	2.30726e+07	2.39756e+07	3.74825e+07	4.13756e+07	4.35083e+07	1.59784e+07	1.37204e+07	1.34801e+07	1.57667e+07	1.3205e+07	1.38757e+07				3.38644e+07	3.21585e+07	3.59327e+07	1.70811e+07	1.49526e+07	1.62371e+07	1.53923e+07	1.51013e+07	1.59382e+07	2.50624e+07	2.51955e+07	2.64729e+07	3.54758e+07	3.28185e+07	3.56514e+07				17090130	1.88999e+07	1.86334e+07
	XP_023112963.1	N-acetylglucosamine-6-sulfatase [Felis catus]	WQTLLSVDDLVEK	2	773.411	63.0302		1.3965e+07	6.83678e+06	6.22398e+06	2.53744e+06	2.37483e+06	2.28854e+06	3.56039e+06	3.36822e+06	3.81851e+06	7.69188e+06	6.67527e+06	6.34504e+06	3.69043e+06	3.70325e+06	3.88803e+06	3.33853e+06	3.19498e+06	2.98285e+06				7.24918e+06	6.03692e+06	5.5265e+06	3.40195e+06	3.32058e+06	3.48515e+06	5.01885e+06	4.58517e+06	4.39603e+06	5.56347e+06	5.97194e+06	5.42937e+06	2.99828e+06	3.19884e+06	2.85044e+06			762355	4.10288e+06	4.36363e+06	4.054e+06
	XP_023112963.1	N-acetylglucosamine-6-sulfatase [Felis catus]	SVCGYQTFFAGK	2	682.817	49.5933	1xCarbamidomethyl [C3]	1.16229e+07	7.59882e+06	8.19532e+06	6.764e+06	5.67061e+06	6.00586e+06	8.17735e+06	9.0895e+06	7.92429e+06	2.318e+07	2.20063e+07	1.19283e+07	8.80079e+06	6.91555e+06	7.51368e+06	7.0864e+06	6.07232e+06	6.04265e+06	1.10517e+08	9.43371e+07	9.21704e+07	1.79944e+07	1.6919e+07	1.75543e+07	6.04909e+06	4.6956e+06	4.64839e+06	4.90907e+06	3.74794e+06	4.25798e+06	1.41346e+07	1.28537e+07	1.32082e+07	2.15273e+07	1.67587e+07	1.64731e+07	2.776e+07	2.64154e+07	2.74122e+07	5.32967e+06	4.98278e+06	4.73634e+06
	XP_023112963.1	N-acetylglucosamine-6-sulfatase [Felis catus]	SDVLVEYQGEGR	2	676.327	40.5781		1.52199e+07	7.30955e+06	7.32044e+06	8.47163e+06	7.97682e+06	8.36247e+06	1.27001e+07	1.1941e+07	1.13538e+07	1.93079e+07	1.82508e+07	1.81725e+07	5.95278e+06	6.1113e+06	6.25374e+06	6.52696e+06	6.62292e+06	6.96965e+06				1.56295e+07	1.47427e+07	1.41382e+07	7.78318e+06	7.28522e+06	8.45236e+06	7.26554e+06	6.38875e+06	7.41855e+06	1.58845e+07	1.48201e+07	1.55492e+07	1.31889e+07	1.42239e+07	1.55057e+07	2.09807e+07	2.32542e+07	2.25114e+07	7.56234e+06	7.27578e+06	7.23656e+06
	XP_023112963.1	N-acetylglucosamine-6-sulfatase [Felis catus]	RWQTLLSVDDLVEK	3	567.977	57.6231		2.63488e+06	1.09221e+06	933465	1.70158e+06	633382	843513	1.37383e+06	1.2077e+06	1.215e+06	2.58659e+06	1.93403e+06	1.35028e+06	2.40049e+06	1.39639e+06	1.57749e+06	2.61731e+06	2.02947e+06					4.84893e+06	3.14038e+06	4.53948e+06	1.88505e+06	3.85647e+06	2.57011e+06	1.80065e+06	1.66156e+06	1.5713e+06	4.05072e+06	4.20719e+06	2.79129e+06	1.50289e+06	1.40748e+06	1.11264e+06				3.58039e+06	2.38085e+06	3.06834e+06
	XP_023112963.1	N-acetylglucosamine-6-sulfatase [Felis catus]	TPGVFDPGYR	2	554.774	42.602		1.74763e+07	8.62712e+06	8.70044e+06	6.95677e+06	8.09222e+06	8.85401e+06	6.49618e+06	8.74476e+06	9.2437e+06	9.43191e+06	1.07318e+07	1.03752e+07	6.58126e+06	7.72925e+06	7.68165e+06	7.39787e+06	8.58593e+06	8.10164e+06				1.64311e+07	1.82645e+07	1.93781e+07	6.99886e+06	8.18755e+06	8.76983e+06	7.41668e+06	9.08137e+06	8.8463e+06	8.50246e+06	7.88964e+06	7.64529e+06	6.88434e+06	7.11546e+06	7.74675e+06	494413			9599493	9.56919e+06	9.19058e+06
	XP_023112963.1	N-acetylglucosamine-6-sulfatase [Felis catus]	TQMDGMSLLPILR	2	737.891	66.4825		6.69237e+06	2.66425e+06	3.15182e+06	1.09287e+06	860529	954455	2.62204e+06	2.3014e+06	2.22885e+06	8.41876e+06	7.02223e+06	7.68134e+06	2.56122e+06	1.7277e+06	1.36252e+06	1.58701e+06	1.12273e+06	1.0238e+06				2.43408e+06	2.26099e+06	2.20323e+06	1.66253e+06	1.32616e+06	1.60797e+06	2.1284e+06	1.20707e+06	1.46811e+06	3.04507e+06	3.15909e+06	3.25781e+06	1.02022e+07	9.00439e+06	9.44345e+06	2.21234e+06	898279	1.02201e+06	2.50958e+06	2.01193e+06	1.94472e+06
	XP_023112963.1	N-acetylglucosamine-6-sulfatase [Felis catus]	TQMDGMSLLPILR	2	745.889	59.1968	1xOxidation [M6]	1.39113e+06	857183	732638	626748	477453	433922	984054	561686	758716	2.12761e+06	2.11817e+06	2.1302e+06	760280	783462	523495		383441	383514				836212	823907	944949			518867	584486	651248	690812	988014	877556	623863	2.64438e+06	2.59111e+06	2.06514e+06	955360			699987	642012	638104
	XP_023112963.1	N-acetylglucosamine-6-sulfatase [Felis catus]	TQMDGMSLLPILR	2	753.886	55.7004	2xOxidation [M3; M6]	788219			380821	476966		429981		493190	882799	1.1703e+06	996885				536927						689830	831425	930459		420535		854484	666582	700009	778208	835640	1.11989e+06	747538	934318	777689	948082	638531	789916	437407
	XP_023112963.1	N-acetylglucosamine-6-sulfatase [Felis catus]	SIDPELLGK	2	486.274	44.5319		1.69329e+07	8.22086e+06	8.39023e+06	1.28202e+07	1.38305e+07	1.26449e+07	1.20061e+07	1.4893e+07	1.5592e+07	2.02377e+07	2.56269e+07	2.54004e+07	8.35773e+06	7.71704e+06	7.40182e+06	8.00674e+06	9.87295e+06	1.07245e+07	1.01983e+06		1.49207e+06	1.92001e+07	2.10568e+07	2.38715e+07	6.89547e+06	9.02824e+06	9.18361e+06	6.23879e+06	8.48879e+06	9.12339e+06	1.68897e+07	2.73654e+07	2.65943e+07	1.55085e+07	1.90604e+07	1.79655e+07		1.26431e+06	1.40088e+06	5.2527e+06	1.043e+07	9.94461e+06
	XP_023112963.1	N-acetylglucosamine-6-sulfatase [Felis catus]	TFQNVFAPR	2	540.286	46.0897		9.34815e+06	6.48614e+06	6.77132e+06		9.51666e+06	1.00289e+07	8.72301e+06	1.02989e+07	1.15488e+07	1.00113e+07	1.54228e+07	1.65921e+07		4.97641e+06	4.65063e+06	5.65761e+06	6.52009e+06	6.71548e+06		1.28683e+06		1.2858e+07	1.50371e+07	1.49343e+07	6.32953e+06	8.57792e+06	9.66451e+06				1.01568e+07	1.42772e+07	1.48092e+07	9.61317e+06	1.21531e+07	1.27101e+07		613870	778460		1.17664e+07	1.18887e+07
	XP_023112963.1	N-acetylglucosamine-6-sulfatase [Felis catus]	RQLYEFDIK	2	606.326	43.7863		3.96519e+06			1.7823e+06	1.04897e+06	1.1108e+06		3.28317e+06	2.33474e+06	4.7175e+06	3.44423e+06	3.4117e+06										3.41373e+06		351843	615824	1.6375e+06	1.63203e+06	472940	1.323e+06	1.2989e+06		2.94551e+06	2.95922e+06	3.8647e+06		3.79752e+06
High	Master Protein	XP_011279077.3	cathepsin Z [Felis catus]	57.558	39	8	148	8	303	33.7	6.83	295.31	0.886	0.872	1.091	0.349396	0.894024	0.879522	0.748677	0.974073	0.998221	34.29	8.64	8.22	5.40265e+07	2.53768e+07	2.56603e+07	2.35421e+07	2.50373e+07	2.37892e+07	3.1078e+07	2.62059e+07	2.72875e+07	5.90483e+07	6.38234e+07	5.96339e+07	1.53222e+07	1.98255e+07	2.05218e+07	2.32994e+07	2.37362e+07	2.44988e+07	2.28334e+07	2.64717e+07	3.25521e+07	5.61702e+07	5.64208e+07	5.57821e+07	1.99058e+07
	Master Protein Accessions	Master Protein Descriptions	Sequence	Charge (by Search Engine): Sequest HT	m/z [Da] (by Search Engine): Sequest HT	RT [min] (by Search Engine): Sequest HT	Modifications	Abundances (Normalized): F103: Sample, A3, A, Fussel	Abundances (Normalized): F104: Sample, A3, B, Fussel	Abundances (Normalized): F105: Sample, A3, C, Fussel	Abundances (Normalized): F115: Sample, A3, A, Gordon	Abundances (Normalized): F116: Sample, A3, B, Gordon	Abundances (Normalized): F117: Sample, A3, C, Gordon	Abundances (Normalized): F127: Sample, A3, A, Mia	Abundances (Normalized): F128: Sample, A3, B, Mia	Abundances (Normalized): F129: Sample, A3, C, Mia	Abundances (Normalized): F139: Sample, A3, A, Prinzessin	Abundances (Normalized): F140: Sample, A3, B, Prinzessin	Abundances (Normalized): F141: Sample, A3, C, Prinzessin	Abundances (Normalized): F106: Sample, O3, A, Fussel	Abundances (Normalized): F107: Sample, O3, C, Fussel	Abundances (Normalized): F108: Sample, O3, B, Fussel	Abundances (Normalized): F118: Sample, O3, A, Gordon	Abundances (Normalized): F119: Sample, O3, B, Gordon	Abundances (Normalized): F120: Sample, O3, C, Gordon	Abundances (Normalized): F130: Sample, O3, A, Mia	Abundances (Normalized): F131: Sample, O3, B, Mia	Abundances (Normalized): F132: Sample, O3, C, Mia	Abundances (Normalized): F142: Sample, O3, A, Prinzessin	Abundances (Normalized): F143: Sample, O3, B, Prinzessin	Abundances (Normalized): F144: Sample, O3, C, Prinzessin	Abundances (Normalized): F109: Sample, P, A, Fussel	Abundances (Normalized): F110: Sample, P, B, Fussel	Abundances (Normalized): F111: Sample, P, C, Fussel	Abundances (Normalized): F121: Sample, P, A, Gordon	Abundances (Normalized): F122: Sample, P, B, Gordon	Abundances (Normalized): F123: Sample, P, C, Gordon	Abundances (Normalized): F133: Sample, P, A, Mia	Abundances (Normalized): F134: Sample, P, B, Mia	Abundances (Normalized): F135: Sample, P, C, Mia	Abundances (Normalized): F145: Sample, P, A, Prinzessin	Abundances (Normalized): F146: Sample, P, B, Prinzessin	Abundances (Normalized): F147: Sample, P, C, Prinzessin	Abundances (Normalized): F112: Sample, Z3, A, Fussel	Abundances (Normalized): F113: Sample, Z3, B, Fussel	Abundances (Normalized): F114: Sample, Z3, C, Fussel	Abundances (Normalized): F124: Sample, Z3, A, Gordon	Abundances (Normalized): F125: Sample, Z3, B, Gordon	Abundances (Normalized): F126: Sample, Z3, C, Gordon
	XP_011279077.3	cathepsin Z [Felis catus]	MMAEIYANGPISCGIMATEK	2	1094	58.334	1xCarbamidomethyl [C13]	2.32586e+06						862618			1.99715e+06	2.21225e+06	2.1436e+06										1.07025e+06	583225					763595		486849	1.42024e+06	1.34944e+06	1.31316e+06	2.35179e+06	2.7818e+06	2.29457e+06				805380	509597	797194
	XP_011279077.3	cathepsin Z [Felis catus]	NQHIPQYCGSCWAHGSTSAMADR	4	663.281	35.6527	2xCarbamidomethyl [C8; C11]; 1xOxidation [M20]	842464									802423																		512061	358738											392205	267194	317727
	XP_011279077.3	cathepsin Z [Felis catus]	NQHIPQYCGSCWAHGSTSAMADR	4	659.283	39.4326	2xCarbamidomethyl [C8; C11]	2.38843e+06				1.80243e+06	1.37427e+06				1.65118e+06							818856	679161	1.13722e+06		1.06427e+06				363132		5.48051e+06	1.13994e+06			460616			671716	556928	965385	576253			925248
	XP_011279077.3	cathepsin Z [Felis catus]	NSWGEPWGER	2	609.27	45.9419		8.06912e+06	2.03197e+06	1.99112e+06	1.73129e+06	767544	667545	1.51009e+06	886759	906646	5.4955e+06	3.83718e+06	4.45062e+06	1.69863e+06	876477	886177	1.81119e+06	1.07418e+06	995599				3.02875e+06	1.48576e+06	1.59236e+06	1.64924e+06	941524	887533	1.94472e+06	1.0985e+06	1.62737e+06	2.70538e+06	2.01782e+06	1.84762e+06	7.76152e+06	5.52506e+06	5.89415e+06				2.12738e+06	1.1132e+06	1.50052e+06
	XP_011279077.3	cathepsin Z [Felis catus]	NVNGVNYASVTR	2	647.331	35.3964		5.30015e+06	9.74063e+06	9.98016e+06	4.1064e+06	4.95821e+06	5.31136e+06	4.73572e+06	6.8598e+06	7.02153e+06	1.18145e+07	1.78509e+07	1.82e+07	3.48792e+06	6.98731e+06	6.08525e+06	4.07186e+06	6.47653e+06	7.51875e+06	3.38785e+06	2.82875e+06	3.9565e+06	1.03466e+07	1.54972e+07	1.59812e+07	3.26279e+06	5.44794e+06	5.48966e+06	6.5526e+06	9.35081e+06	9.59872e+06	4.72841e+06	4.41759e+06	4.38696e+06	3.13094e+06	4.43629e+06	3.66057e+06	676007		539294	5.57846e+06	7.62925e+06	8.29341e+06
	XP_011279077.3	cathepsin Z [Felis catus]	TYPRPHEYLSPR	3	505.928	31.8704		998049	1.39942e+06	1.41268e+06	386657	384749	993068	950395	1.01978e+06	1.16678e+06	716748	1.58459e+06	1.74814e+06	929038	1.12573e+06	880150	1.25885e+06	859374	807284				1.36933e+06	1.66755e+06	1.16845e+06	1.76647e+06	1.98594e+06	1.87519e+06	1.9642e+06	1.35034e+06	1.80688e+06	145153	409234	529186	1.74023e+06	1.41175e+06					1796772	1.82284e+06	1.78198e+06
	XP_011279077.3	cathepsin Z [Felis catus]	VGDYGSLSGR	2	505.749	31.4546		6.14112e+06	1.97166e+06	1.85935e+06	6.73143e+06	6.19623e+06	4.58134e+06	8.8722e+06	4.61588e+06	3.7371e+06	8.60594e+06	5.56656e+06	4.62845e+06	3.21954e+06	2.58721e+06	3.90497e+06	7.16081e+06	3.98625e+06	4.06816e+06	2.83084e+06	3.83033e+06	4.65952e+06	1.41257e+07	1.21223e+07	9.90051e+06	4.20267e+06	2.46033e+06	1.40556e+06	3.39173e+06	3.42885e+06	2.02989e+06	6.80198e+06	4.68868e+06	4.67236e+06	6.30763e+06	5.07316e+06	4.12166e+06	2.49049e+06	3.35377e+06	2.31602e+06	3.95131e+06	2.08539e+06	2.02776e+06
	XP_011279077.3	cathepsin Z [Felis catus]	FNQCGTCTEFK	2	696.29	32.5859	2xCarbamidomethyl [C4; C7]	2.54543e+07	9.56267e+06	9.76891e+06	1.02654e+07	1.06263e+07	1.05615e+07	1.34611e+07	1.20499e+07	1.36431e+07	2.59433e+07	3.08009e+07	2.66716e+07	5.98704e+06	7.847e+06	8.36344e+06	8.99671e+06	9.99289e+06	9.98279e+06	1.54775e+07	1.98127e+07	2.28718e+07	2.48482e+07	2.35565e+07	2.57773e+07	8.11755e+06	7.83382e+06	8.00716e+06	9.69544e+06	1.14664e+07	1.045e+07	1.86956e+07	1.86765e+07	1.95593e+07	2.45018e+07	2.70486e+07	2.38894e+07	2.94955e+07	3.25374e+07	3.16794e+07	9615514	1.06547e+07	9.89947e+06
	XP_011279077.3	cathepsin Z [Felis catus]	GADYNLAIEENCTFGDPIV	2	1049.48	70.3652	1xCarbamidomethyl [C12]	2.50698e+06	670467	648050	320960	301877	300139	685879	773787	812313	2.02155e+06	1.97108e+06	1.79154e+06		401789	401811		528142	447052				1.3813e+06	1.50816e+06	1.36231e+06	543959	444184	436154	797844	727510	817789	687852	1.07881e+06	837367	2.15201e+06	2.4492e+06	2.31886e+06	517433	477195	307666		576531	586101
High	Master Protein	XP_019693209.1	bcl-2-like protein 15 [Felis catus]	51.059	48	4	92	4	163	17.7	4.56	230.47	0.627	0.734	0.722	0.0192094	0.484437	0.207738	0.0807466	0.805704	0.605864	74.22	38.33	35.12	4.9785e+06	4.00813e+06	3.66763e+06	5.15826e+06	2.91043e+06	4.48719e+06	3.64304e+06	2.62852e+06	9.29764e+06	9.43307e+06	7.17622e+06	7.98147e+06	7.98094e+06	3.63623e+06	3.88989e+06	4.04783e+06	3.31581e+06	3.39452e+06		672553	644558	4.12212e+06	3.3379e+06	3.08177e+06	4.73004e+06
	Master Protein Accessions	Master Protein Descriptions	Sequence	Charge (by Search Engine): Sequest HT	m/z [Da] (by Search Engine): Sequest HT	RT [min] (by Search Engine): Sequest HT	Modifications	Abundances (Normalized): F103: Sample, A3, A, Fussel	Abundances (Normalized): F104: Sample, A3, B, Fussel	Abundances (Normalized): F105: Sample, A3, C, Fussel	Abundances (Normalized): F115: Sample, A3, A, Gordon	Abundances (Normalized): F116: Sample, A3, B, Gordon	Abundances (Normalized): F117: Sample, A3, C, Gordon	Abundances (Normalized): F127: Sample, A3, A, Mia	Abundances (Normalized): F128: Sample, A3, B, Mia	Abundances (Normalized): F129: Sample, A3, C, Mia	Abundances (Normalized): F139: Sample, A3, A, Prinzessin	Abundances (Normalized): F140: Sample, A3, B, Prinzessin	Abundances (Normalized): F141: Sample, A3, C, Prinzessin	Abundances (Normalized): F106: Sample, O3, A, Fussel	Abundances (Normalized): F107: Sample, O3, C, Fussel	Abundances (Normalized): F108: Sample, O3, B, Fussel	Abundances (Normalized): F118: Sample, O3, A, Gordon	Abundances (Normalized): F119: Sample, O3, B, Gordon	Abundances (Normalized): F120: Sample, O3, C, Gordon	Abundances (Normalized): F130: Sample, O3, A, Mia	Abundances (Normalized): F131: Sample, O3, B, Mia	Abundances (Normalized): F132: Sample, O3, C, Mia	Abundances (Normalized): F142: Sample, O3, A, Prinzessin	Abundances (Normalized): F143: Sample, O3, B, Prinzessin	Abundances (Normalized): F144: Sample, O3, C, Prinzessin	Abundances (Normalized): F109: Sample, P, A, Fussel	Abundances (Normalized): F110: Sample, P, B, Fussel	Abundances (Normalized): F111: Sample, P, C, Fussel	Abundances (Normalized): F121: Sample, P, A, Gordon	Abundances (Normalized): F122: Sample, P, B, Gordon	Abundances (Normalized): F123: Sample, P, C, Gordon	Abundances (Normalized): F133: Sample, P, A, Mia	Abundances (Normalized): F134: Sample, P, B, Mia	Abundances (Normalized): F135: Sample, P, C, Mia	Abundances (Normalized): F145: Sample, P, A, Prinzessin	Abundances (Normalized): F146: Sample, P, B, Prinzessin	Abundances (Normalized): F147: Sample, P, C, Prinzessin	Abundances (Normalized): F112: Sample, Z3, A, Fussel	Abundances (Normalized): F113: Sample, Z3, B, Fussel	Abundances (Normalized): F114: Sample, Z3, C, Fussel	Abundances (Normalized): F124: Sample, Z3, A, Gordon	Abundances (Normalized): F125: Sample, Z3, B, Gordon	Abundances (Normalized): F126: Sample, Z3, C, Gordon
	XP_019693209.1	bcl-2-like protein 15 [Felis catus]	QVAIPIVNLINGNSAVR	2	889.517	64.9706		340121	1.35809e+06	1.1329e+06	836679	896416	1.14276e+06	677283	693739	530319	1.83245e+06	2.28281e+06	2.05274e+06	1.98666e+06	1.21147e+06	1.21736e+06	1.15188e+06	1.07499e+06	1.14917e+06				1.3158e+06	1.10595e+06	1.07277e+06	1.26897e+06	1.72694e+06	1.35513e+06	1.92722e+06	1.86552e+06	1.8915e+06	2.01235e+06	2.5115e+06	2.28828e+06	929450	831278	847979				1.52805e+06	1.80215e+06	1.89795e+06
	XP_019693209.1	bcl-2-like protein 15 [Felis catus]	NIISETIQGQAGTILQDTVK	2	1065.08	66.0217		3.73234e+06	2.65004e+06	2.53472e+06	3.00674e+06	2.01402e+06	1.6463e+06	2.15286e+06	1.93478e+06	2.13668e+06	6.06709e+06	4.89341e+06	4.69698e+06	5.99429e+06	2.42476e+06	2.67253e+06	2.89595e+06	2.24082e+06	2.24535e+06		672553	644558	2.80633e+06	2.23196e+06	2.009e+06	3.46107e+06	3.02246e+06	3.25632e+06	4.60771e+06	3.77088e+06	3.71301e+06	1.78817e+06	4.94955e+06	4.9595e+06	3.49169e+06	3.14481e+06	2.98665e+06	4.82701e+06	2.02853e+06	1.22367e+06	3.1485e+06	3.16202e+06	2.87034e+06
	XP_019693209.1	bcl-2-like protein 15 [Felis catus]	SLSQAWCAQDSSLVYER	2	1000.46	52.6329	1xCarbamidomethyl [C7]	906038			1.31484e+06		1.69813e+06	812895		6.63064e+06	1.53353e+06		1.23175e+06																												948149
	XP_019693209.1	bcl-2-like protein 15 [Felis catus]	DLHCADETDSGESSSFDVAIIAGR	3	851.377	55.23	1xCarbamidomethyl [C4]
High	Master Protein	XP_023097051.1	LOW QUALITY PROTEIN: polyubiquitin-C [Felis catus]	50.184	48	7	294	7	1090	122.7	8.32	635.92	0.787	1.378	0.934	0.0898988	0.0771446	0.70365	0.294807	0.240967	0.988506	45.48	57.37	109.73	9.55079e+07	9.24058e+07	8.94653e+07	2.29609e+08	2.28069e+08	2.37282e+08	1.73182e+08	1.72457e+08	1.72419e+08	2.2422e+08	2.3614e+08	2.21305e+08	1.2725e+08	1.44419e+08	1.54124e+08	1.53439e+08	1.57487e+08	1.63323e+08	3.903e+08	4.3121e+08	4.30336e+08	1.84427e+08	1.74541e+08	1.88231e+08	1.07811e+08
	Master Protein Accessions	Master Protein Descriptions	Sequence	Charge (by Search Engine): Sequest HT	m/z [Da] (by Search Engine): Sequest HT	RT [min] (by Search Engine): Sequest HT	Modifications	Abundances (Normalized): F103: Sample, A3, A, Fussel	Abundances (Normalized): F104: Sample, A3, B, Fussel	Abundances (Normalized): F105: Sample, A3, C, Fussel	Abundances (Normalized): F115: Sample, A3, A, Gordon	Abundances (Normalized): F116: Sample, A3, B, Gordon	Abundances (Normalized): F117: Sample, A3, C, Gordon	Abundances (Normalized): F127: Sample, A3, A, Mia	Abundances (Normalized): F128: Sample, A3, B, Mia	Abundances (Normalized): F129: Sample, A3, C, Mia	Abundances (Normalized): F139: Sample, A3, A, Prinzessin	Abundances (Normalized): F140: Sample, A3, B, Prinzessin	Abundances (Normalized): F141: Sample, A3, C, Prinzessin	Abundances (Normalized): F106: Sample, O3, A, Fussel	Abundances (Normalized): F107: Sample, O3, C, Fussel	Abundances (Normalized): F108: Sample, O3, B, Fussel	Abundances (Normalized): F118: Sample, O3, A, Gordon	Abundances (Normalized): F119: Sample, O3, B, Gordon	Abundances (Normalized): F120: Sample, O3, C, Gordon	Abundances (Normalized): F130: Sample, O3, A, Mia	Abundances (Normalized): F131: Sample, O3, B, Mia	Abundances (Normalized): F132: Sample, O3, C, Mia	Abundances (Normalized): F142: Sample, O3, A, Prinzessin	Abundances (Normalized): F143: Sample, O3, B, Prinzessin	Abundances (Normalized): F144: Sample, O3, C, Prinzessin	Abundances (Normalized): F109: Sample, P, A, Fussel	Abundances (Normalized): F110: Sample, P, B, Fussel	Abundances (Normalized): F111: Sample, P, C, Fussel	Abundances (Normalized): F121: Sample, P, A, Gordon	Abundances (Normalized): F122: Sample, P, B, Gordon	Abundances (Normalized): F123: Sample, P, C, Gordon	Abundances (Normalized): F133: Sample, P, A, Mia	Abundances (Normalized): F134: Sample, P, B, Mia	Abundances (Normalized): F135: Sample, P, C, Mia	Abundances (Normalized): F145: Sample, P, A, Prinzessin	Abundances (Normalized): F146: Sample, P, B, Prinzessin	Abundances (Normalized): F147: Sample, P, C, Prinzessin	Abundances (Normalized): F112: Sample, Z3, A, Fussel	Abundances (Normalized): F113: Sample, Z3, B, Fussel	Abundances (Normalized): F114: Sample, Z3, C, Fussel	Abundances (Normalized): F124: Sample, Z3, A, Gordon	Abundances (Normalized): F125: Sample, Z3, B, Gordon	Abundances (Normalized): F126: Sample, Z3, C, Gordon
	XP_023097051.1	LOW QUALITY PROTEIN: polyubiquitin-C [Felis catus]	TITLEVEPSDTIENVKGK	3	658.352	48.1184					331004		455176					819212	715503																				2.53367e+06	2.45697e+06	2.17212e+06	1.99327e+06	2.28706e+06	2.93819e+06	3.73939e+06	3.14904e+06
High	Master Protein	XP_003991578.3	heat shock 70 kDa protein 13 [Felis catus]	17.309	8	3	34	3	471	52	5.45	40.31	1.286	0.597	1.212	0.248282	0.146918	0.607983	0.612651	0.405794	0.98653	21.58	48.09	37.43	5.03971e+06	1.88706e+06	1.65808e+06	9.3475e+06	7.77358e+06	8.55699e+06	2.25648e+06	1.7072e+06	1.4171e+06	3.18545e+06	3.41151e+06	4.11019e+06	1.48142e+06	1.38088e+06	1.14434e+06	3.95303e+06	3.41636e+06	3.56489e+06				4.31388e+06	3.60842e+06	3.79174e+06	1.6313e+06
	Master Protein Accessions	Master Protein Descriptions	Sequence	Charge (by Search Engine): Sequest HT	m/z [Da] (by Search Engine): Sequest HT	RT [min] (by Search Engine): Sequest HT	Modifications	Abundances (Normalized): F103: Sample, A3, A, Fussel	Abundances (Normalized): F104: Sample, A3, B, Fussel	Abundances (Normalized): F105: Sample, A3, C, Fussel	Abundances (Normalized): F115: Sample, A3, A, Gordon	Abundances (Normalized): F116: Sample, A3, B, Gordon	Abundances (Normalized): F117: Sample, A3, C, Gordon	Abundances (Normalized): F127: Sample, A3, A, Mia	Abundances (Normalized): F128: Sample, A3, B, Mia	Abundances (Normalized): F129: Sample, A3, C, Mia	Abundances (Normalized): F139: Sample, A3, A, Prinzessin	Abundances (Normalized): F140: Sample, A3, B, Prinzessin	Abundances (Normalized): F141: Sample, A3, C, Prinzessin	Abundances (Normalized): F106: Sample, O3, A, Fussel	Abundances (Normalized): F107: Sample, O3, C, Fussel	Abundances (Normalized): F108: Sample, O3, B, Fussel	Abundances (Normalized): F118: Sample, O3, A, Gordon	Abundances (Normalized): F119: Sample, O3, B, Gordon	Abundances (Normalized): F120: Sample, O3, C, Gordon	Abundances (Normalized): F130: Sample, O3, A, Mia	Abundances (Normalized): F131: Sample, O3, B, Mia	Abundances (Normalized): F132: Sample, O3, C, Mia	Abundances (Normalized): F142: Sample, O3, A, Prinzessin	Abundances (Normalized): F143: Sample, O3, B, Prinzessin	Abundances (Normalized): F144: Sample, O3, C, Prinzessin	Abundances (Normalized): F109: Sample, P, A, Fussel	Abundances (Normalized): F110: Sample, P, B, Fussel	Abundances (Normalized): F111: Sample, P, C, Fussel	Abundances (Normalized): F121: Sample, P, A, Gordon	Abundances (Normalized): F122: Sample, P, B, Gordon	Abundances (Normalized): F123: Sample, P, C, Gordon	Abundances (Normalized): F133: Sample, P, A, Mia	Abundances (Normalized): F134: Sample, P, B, Mia	Abundances (Normalized): F135: Sample, P, C, Mia	Abundances (Normalized): F145: Sample, P, A, Prinzessin	Abundances (Normalized): F146: Sample, P, B, Prinzessin	Abundances (Normalized): F147: Sample, P, C, Prinzessin	Abundances (Normalized): F112: Sample, Z3, A, Fussel	Abundances (Normalized): F113: Sample, Z3, B, Fussel	Abundances (Normalized): F114: Sample, Z3, C, Fussel	Abundances (Normalized): F124: Sample, Z3, A, Gordon	Abundances (Normalized): F125: Sample, Z3, B, Gordon	Abundances (Normalized): F126: Sample, Z3, C, Gordon
	XP_003991578.3	heat shock 70 kDa protein 13 [Felis catus]	LFDTLNEDLFQK	2	741.875	60.9623		1.52255e+06	754959	626691	991187	631154	715467	476671	318814	364670	983649	1.22077e+06	1.06523e+06	637209	248974	215445	662138	479839	548377				930827	752818	737610	447265	431860	446013	1.02372e+06	1.03756e+06	807246	427034	400555	439616			1.63816e+06				907812	1.02085e+06	1.00117e+06
	XP_003991578.3	heat shock 70 kDa protein 13 [Felis catus]	ILVPIQQVLK	2	575.882	56.1007		2.67633e+06	1.1321e+06	1.03138e+06	2.47135e+06	2.11113e+06	2.2032e+06	1.26074e+06	1.38839e+06	1.05243e+06	2.2018e+06	2.19074e+06	2.14097e+06	844213	1.1319e+06	928897	2.00058e+06	1.90281e+06	1.72277e+06				1.94686e+06	1.55181e+06	1.72238e+06	1.18404e+06	1.17148e+06	1.10128e+06	1.83925e+06	1.84029e+06	2.21444e+06	1.92743e+06	1.63368e+06	1.50809e+06	1.52709e+06	1.33125e+06	1.5849e+06				2.35465e+06	2.50613e+06	2.70319e+06
	XP_003991578.3	heat shock 70 kDa protein 13 [Felis catus]	TEIDEVVLVGGSTR	2	737.89	51.1411		840827			5.88496e+06	5.0313e+06	5.63833e+06	519062					904001				1.29032e+06	1.03371e+06	1.29375e+06				1.43619e+06	1.30379e+06	1.33175e+06				1.12619e+06	1.15701e+06	1.12591e+06	9.9249e+06	9.49447e+06	8.75558e+06	1.39389e+07	1.3816e+07	1.46196e+07
High	Master Protein	O19015.1	RecName: Full=Beta-galactosidase; AltName: Full=Acid beta-galactosidase; Short=Lactase; Flags: Precursor	39.266	13	7	39	7	669	75.2	7.02	100.17	1.038	0.859	1.147	0.904085	0.8522	0.745937	0.995208	0.95988	0.993457	45.25	48.81	20.41	1.41102e+07	5.27402e+06	4.9312e+06	4.74431e+06	5.33525e+06	4.15155e+06	4.90936e+06	2.79186e+06	3.20118e+06	1.3447e+07	8.91724e+06	9.49769e+06	9.4134e+06	1.26131e+07	9.8772e+06	6.21659e+06	2.1792e+06	2.6882e+06	3.06114e+07	3.59168e+07	4.10795e+07	8.52127e+06	5.4748e+06	6.92154e+06	4.41695e+06
	Master Protein Accessions	Master Protein Descriptions	Sequence	Charge (by Search Engine): Sequest HT	m/z [Da] (by Search Engine): Sequest HT	RT [min] (by Search Engine): Sequest HT	Modifications	Abundances (Normalized): F103: Sample, A3, A, Fussel	Abundances (Normalized): F104: Sample, A3, B, Fussel	Abundances (Normalized): F105: Sample, A3, C, Fussel	Abundances (Normalized): F115: Sample, A3, A, Gordon	Abundances (Normalized): F116: Sample, A3, B, Gordon	Abundances (Normalized): F117: Sample, A3, C, Gordon	Abundances (Normalized): F127: Sample, A3, A, Mia	Abundances (Normalized): F128: Sample, A3, B, Mia	Abundances (Normalized): F129: Sample, A3, C, Mia	Abundances (Normalized): F139: Sample, A3, A, Prinzessin	Abundances (Normalized): F140: Sample, A3, B, Prinzessin	Abundances (Normalized): F141: Sample, A3, C, Prinzessin	Abundances (Normalized): F106: Sample, O3, A, Fussel	Abundances (Normalized): F107: Sample, O3, C, Fussel	Abundances (Normalized): F108: Sample, O3, B, Fussel	Abundances (Normalized): F118: Sample, O3, A, Gordon	Abundances (Normalized): F119: Sample, O3, B, Gordon	Abundances (Normalized): F120: Sample, O3, C, Gordon	Abundances (Normalized): F130: Sample, O3, A, Mia	Abundances (Normalized): F131: Sample, O3, B, Mia	Abundances (Normalized): F132: Sample, O3, C, Mia	Abundances (Normalized): F142: Sample, O3, A, Prinzessin	Abundances (Normalized): F143: Sample, O3, B, Prinzessin	Abundances (Normalized): F144: Sample, O3, C, Prinzessin	Abundances (Normalized): F109: Sample, P, A, Fussel	Abundances (Normalized): F110: Sample, P, B, Fussel	Abundances (Normalized): F111: Sample, P, C, Fussel	Abundances (Normalized): F121: Sample, P, A, Gordon	Abundances (Normalized): F122: Sample, P, B, Gordon	Abundances (Normalized): F123: Sample, P, C, Gordon	Abundances (Normalized): F133: Sample, P, A, Mia	Abundances (Normalized): F134: Sample, P, B, Mia	Abundances (Normalized): F135: Sample, P, C, Mia	Abundances (Normalized): F145: Sample, P, A, Prinzessin	Abundances (Normalized): F146: Sample, P, B, Prinzessin	Abundances (Normalized): F147: Sample, P, C, Prinzessin	Abundances (Normalized): F112: Sample, Z3, A, Fussel	Abundances (Normalized): F113: Sample, Z3, B, Fussel	Abundances (Normalized): F114: Sample, Z3, C, Fussel	Abundances (Normalized): F124: Sample, Z3, A, Gordon	Abundances (Normalized): F125: Sample, Z3, B, Gordon	Abundances (Normalized): F126: Sample, Z3, C, Gordon
	O19015.1	RecName: Full=Beta-galactosidase; AltName: Full=Acid beta-galactosidase; Short=Lactase; Flags: Precursor	SSDPDYLAAVDK	2	640.805	44.8172		575306			824422	1.2958e+06		461696			1.40904e+06	1.26583e+06	1.11372e+06		2.75587e+06	611000	1.95466e+06						854141		621806													4.56582e+06	5.79569e+06	5.71049e+06	533369
	O19015.1	RecName: Full=Beta-galactosidase; AltName: Full=Acid beta-galactosidase; Short=Lactase; Flags: Precursor	TVEDALNVLCPAGPIK	2	848.955	58.8439	1xCarbamidomethyl [C10]	4.03886e+06	834359	1.31382e+06	619832	233305	209774	1.13927e+06			3.46242e+06	1.44586e+06	2.41455e+06	861643	204982	205056	1.07065e+06		222992	3.27563e+06	2.2155e+06	1.54573e+06	2.18614e+06	1.17503e+06	1.7074e+06	666998		168151	1.33524e+06		761242	944358	1.14429e+06	467317	2.95902e+06	3.55865e+06	2.90378e+06	1.48315e+06	1.30078e+06		710892
	O19015.1	RecName: Full=Beta-galactosidase; AltName: Full=Acid beta-galactosidase; Short=Lactase; Flags: Precursor	DHLGGDVLLFTTDGAHEK	3	642.319	49.3579		1.43882e+06	872146			591065	760224	247872	493523	656635	1.02144e+06	410853		5.9883e+06	7.55061e+06	7.2468e+06				2.47135e+07	3.16923e+07	3.75339e+07
	O19015.1	RecName: Full=Beta-galactosidase; AltName: Full=Acid beta-galactosidase; Short=Lactase; Flags: Precursor	AYVAVDGVPQGVLER	2	786.924	51.6342		4.66354e+06	2.01578e+06	1.96357e+06	1.87769e+06	1.86935e+06	2.02387e+06	1.54784e+06	1.53398e+06	1.69994e+06	4.6734e+06	4.22786e+06	4.13185e+06	1.23524e+06	1.46598e+06	1.21929e+06	1.47581e+06	1.24535e+06	1.52079e+06	2.62222e+06	2.00904e+06	1.99985e+06	2.8066e+06	2.78373e+06	2.91867e+06	1.53091e+06	1.69357e+06	1.79091e+06	1.57013e+06	1.25798e+06	1.3564e+06	1.64525e+06	1.0937e+06	1.82332e+06	1.06238e+07	1.10508e+07	1.31718e+07	7.01741e+06	4.10765e+06	4.03598e+06	1.34188e+06	1.44258e+06	1.4155e+06
	O19015.1	RecName: Full=Beta-galactosidase; AltName: Full=Acid beta-galactosidase; Short=Lactase; Flags: Precursor	GPQVTLFVPR	2	557.325	50.8029		3.08683e+06	1.55173e+06	1.65381e+06	948834	911658	784241	1.20946e+06	764353	844603	2.57772e+06	1.56683e+06	1.47663e+06	1.05683e+06	635612	595060	1.3446e+06	569072	620822				2.19911e+06	1.24979e+06	1.30155e+06	1.96521e+06	1.13011e+06	1.01125e+06	1.58152e+06	783746	618943	3.41238e+06	2.2876e+06	2.63046e+06	1.85461e+06						2.40065e+06	825778	756400
	O19015.1	RecName: Full=Beta-galactosidase; AltName: Full=Acid beta-galactosidase; Short=Lactase; Flags: Precursor	GQVWINGFNLGR	2	680.863	57.3422
	O19015.1	RecName: Full=Beta-galactosidase; AltName: Full=Acid beta-galactosidase; Short=Lactase; Flags: Precursor	ESIILR	2	365.727	34.7502		306879			473531	434077	373436	303224			303016		360947	271384			370874	364781	323593				475280	266242	372121	253824	213042		165990			277395	323488	395770				4.33272e+06	4.56408e+06	4.70886e+06	178816
High	Master Protein	XP_006934293.2	tumor necrosis factor receptor superfamily member 14 isoform X1 [Felis catus]	13.235	9	2	58	2	273	29.1	7.09	110.25	1.216	0.951	1.353	0.443362	0.848194	0.373238	0.822426	0.95788	0.86511	25.73	18.7	28.08	4.17464e+06	2.31509e+06	2.23318e+06	3.51065e+06	3.59677e+06	3.84775e+06	2.13496e+06	2.43528e+06	2.43701e+06	4.2025e+06	4.4868e+06	4.27552e+06	1.31484e+06	1.96962e+06	1.95816e+06	1.93661e+06	2.77862e+06	2.43047e+06	1.45539e+07	1.73715e+07	1.52033e+07	2.87115e+06	2.72134e+06	3.07103e+06	1.93825e+06
	Master Protein Accessions	Master Protein Descriptions	Sequence	Charge (by Search Engine): Sequest HT	m/z [Da] (by Search Engine): Sequest HT	RT [min] (by Search Engine): Sequest HT	Modifications	Abundances (Normalized): F103: Sample, A3, A, Fussel	Abundances (Normalized): F104: Sample, A3, B, Fussel	Abundances (Normalized): F105: Sample, A3, C, Fussel	Abundances (Normalized): F115: Sample, A3, A, Gordon	Abundances (Normalized): F116: Sample, A3, B, Gordon	Abundances (Normalized): F117: Sample, A3, C, Gordon	Abundances (Normalized): F127: Sample, A3, A, Mia	Abundances (Normalized): F128: Sample, A3, B, Mia	Abundances (Normalized): F129: Sample, A3, C, Mia	Abundances (Normalized): F139: Sample, A3, A, Prinzessin	Abundances (Normalized): F140: Sample, A3, B, Prinzessin	Abundances (Normalized): F141: Sample, A3, C, Prinzessin	Abundances (Normalized): F106: Sample, O3, A, Fussel	Abundances (Normalized): F107: Sample, O3, C, Fussel	Abundances (Normalized): F108: Sample, O3, B, Fussel	Abundances (Normalized): F118: Sample, O3, A, Gordon	Abundances (Normalized): F119: Sample, O3, B, Gordon	Abundances (Normalized): F120: Sample, O3, C, Gordon	Abundances (Normalized): F130: Sample, O3, A, Mia	Abundances (Normalized): F131: Sample, O3, B, Mia	Abundances (Normalized): F132: Sample, O3, C, Mia	Abundances (Normalized): F142: Sample, O3, A, Prinzessin	Abundances (Normalized): F143: Sample, O3, B, Prinzessin	Abundances (Normalized): F144: Sample, O3, C, Prinzessin	Abundances (Normalized): F109: Sample, P, A, Fussel	Abundances (Normalized): F110: Sample, P, B, Fussel	Abundances (Normalized): F111: Sample, P, C, Fussel	Abundances (Normalized): F121: Sample, P, A, Gordon	Abundances (Normalized): F122: Sample, P, B, Gordon	Abundances (Normalized): F123: Sample, P, C, Gordon	Abundances (Normalized): F133: Sample, P, A, Mia	Abundances (Normalized): F134: Sample, P, B, Mia	Abundances (Normalized): F135: Sample, P, C, Mia	Abundances (Normalized): F145: Sample, P, A, Prinzessin	Abundances (Normalized): F146: Sample, P, B, Prinzessin	Abundances (Normalized): F147: Sample, P, C, Prinzessin	Abundances (Normalized): F112: Sample, Z3, A, Fussel	Abundances (Normalized): F113: Sample, Z3, B, Fussel	Abundances (Normalized): F114: Sample, Z3, C, Fussel	Abundances (Normalized): F124: Sample, Z3, A, Gordon	Abundances (Normalized): F125: Sample, Z3, B, Gordon	Abundances (Normalized): F126: Sample, Z3, C, Gordon
	XP_006934293.2	tumor necrosis factor receptor superfamily member 14 isoform X1 [Felis catus]	VCDPAMGLVTR	2	609.801	45.0869	1xCarbamidomethyl [C2]	2.08404e+06	821411	893797	1.33037e+06	1.51125e+06	1.72543e+06	841919	1.03257e+06	1.21927e+06	1.90477e+06	2.06203e+06	2.09057e+06	632341	767823	888663	761921	1.20041e+06	974734	6.07549e+06	8.20992e+06	6.9242e+06	1.15011e+06	1.19739e+06	1.42501e+06	712987	978216	1.00823e+06	1.21202e+06	953986	1.21176e+06	1.21847e+06	1.8709e+06	1.35057e+06	1.3421e+06	1.47775e+06	1.40592e+06	1.63452e+06	3.4081e+06	3.3562e+06	1.52763e+06	1.51427e+06	1.69349e+06
	XP_006934293.2	tumor necrosis factor receptor superfamily member 14 isoform X1 [Felis catus]	EEEYPVGAECCPK	2	784.322	34.4255	2xCarbamidomethyl [C10; C11]	2.0906e+06	1.49368e+06	1.33939e+06	2.18028e+06	2.08552e+06	2.12233e+06	1.29304e+06	1.40271e+06	1.21774e+06	2.29773e+06	2.42477e+06	2.18495e+06	682497	1.2018e+06	1.06949e+06	1.17469e+06	1.5782e+06	1.45574e+06	8.47838e+06	9.16162e+06	8.27907e+06	1.72104e+06	1.52395e+06	1.64601e+06	1.22526e+06	1.46826e+06	1.41068e+06	1.59497e+06	1.61779e+06	1.64606e+06	1.57488e+06	1.94252e+06	1.81111e+06		1.33273e+06	1.09518e+06	4.92317e+06	4.33412e+06	4.22508e+06	2.0692e+06	2.0189e+06	1.93821e+06
High	Master Protein	XP_006943036.1	3'(2'),5'-bisphosphate nucleotidase 1 isoform X1 [Felis catus]	20.478	17	4	18	4	323	35	6.35	31	1.123	0.982	0.795	0.644364	0.741639	0.352149	0.936741	0.922805	0.842403	12.5	22.16	36.05	4.08278e+06	1.67818e+06	849899	752753		755636				4.70506e+06	4.66782e+06	5.05776e+06	2.00186e+06	1.18246e+06	1.17004e+06	1.30839e+06	1.29033e+06	1.49652e+06				4.19522e+06	4.05976e+06	3.6803e+06	1.53357e+06
	Master Protein Accessions	Master Protein Descriptions	Sequence	Charge (by Search Engine): Sequest HT	m/z [Da] (by Search Engine): Sequest HT	RT [min] (by Search Engine): Sequest HT	Modifications	Abundances (Normalized): F103: Sample, A3, A, Fussel	Abundances (Normalized): F104: Sample, A3, B, Fussel	Abundances (Normalized): F105: Sample, A3, C, Fussel	Abundances (Normalized): F115: Sample, A3, A, Gordon	Abundances (Normalized): F116: Sample, A3, B, Gordon	Abundances (Normalized): F117: Sample, A3, C, Gordon	Abundances (Normalized): F127: Sample, A3, A, Mia	Abundances (Normalized): F128: Sample, A3, B, Mia	Abundances (Normalized): F129: Sample, A3, C, Mia	Abundances (Normalized): F139: Sample, A3, A, Prinzessin	Abundances (Normalized): F140: Sample, A3, B, Prinzessin	Abundances (Normalized): F141: Sample, A3, C, Prinzessin	Abundances (Normalized): F106: Sample, O3, A, Fussel	Abundances (Normalized): F107: Sample, O3, C, Fussel	Abundances (Normalized): F108: Sample, O3, B, Fussel	Abundances (Normalized): F118: Sample, O3, A, Gordon	Abundances (Normalized): F119: Sample, O3, B, Gordon	Abundances (Normalized): F120: Sample, O3, C, Gordon	Abundances (Normalized): F130: Sample, O3, A, Mia	Abundances (Normalized): F131: Sample, O3, B, Mia	Abundances (Normalized): F132: Sample, O3, C, Mia	Abundances (Normalized): F142: Sample, O3, A, Prinzessin	Abundances (Normalized): F143: Sample, O3, B, Prinzessin	Abundances (Normalized): F144: Sample, O3, C, Prinzessin	Abundances (Normalized): F109: Sample, P, A, Fussel	Abundances (Normalized): F110: Sample, P, B, Fussel	Abundances (Normalized): F111: Sample, P, C, Fussel	Abundances (Normalized): F121: Sample, P, A, Gordon	Abundances (Normalized): F122: Sample, P, B, Gordon	Abundances (Normalized): F123: Sample, P, C, Gordon	Abundances (Normalized): F133: Sample, P, A, Mia	Abundances (Normalized): F134: Sample, P, B, Mia	Abundances (Normalized): F135: Sample, P, C, Mia	Abundances (Normalized): F145: Sample, P, A, Prinzessin	Abundances (Normalized): F146: Sample, P, B, Prinzessin	Abundances (Normalized): F147: Sample, P, C, Prinzessin	Abundances (Normalized): F112: Sample, Z3, A, Fussel	Abundances (Normalized): F113: Sample, Z3, B, Fussel	Abundances (Normalized): F114: Sample, Z3, C, Fussel	Abundances (Normalized): F124: Sample, Z3, A, Gordon	Abundances (Normalized): F125: Sample, Z3, B, Gordon	Abundances (Normalized): F126: Sample, Z3, C, Gordon
	XP_006943036.1	3'(2'),5'-bisphosphate nucleotidase 1 isoform X1 [Felis catus]	LTDIHGNALQYNK	3	496.261	33.9416		830639	429927	400041			421861				1.2131e+06	1.23791e+06	1.50525e+06	531509	277719	418005	235505	390244	383706				948762	1.04964e+06	1.00585e+06	307076	413898		341767	371516	449216		404760	245769	1.2672e+06	988879	1.16085e+06					316301	383056
	XP_006943036.1	3'(2'),5'-bisphosphate nucleotidase 1 isoform X1 [Felis catus]	VLAEGDLGIVEK	2	621.85	47.612		1.22979e+06	582321	449858	752753						1.51855e+06	1.48404e+06	1.48501e+06	595335	564846	752031	657826	900081	820409				1.65956e+06	1.70078e+06	1.72468e+06	594342	545024	617860	685863	580621	701226			510795	1.33528e+06	837377	1.14757e+06				469120		436730
	XP_006943036.1	3'(2'),5'-bisphosphate nucleotidase 1 isoform X1 [Felis catus]	WDTCAPEVILHAVGGK	3	584.964	58.1153	1xCarbamidomethyl [C4]	1.23488e+06	406769				333776				979167	1.0349e+06	1.13037e+06	543838									958885	820947	496925	404306		322676	557271	676659	473888	675285			569743						266030
	XP_006943036.1	3'(2'),5'-bisphosphate nucleotidase 1 isoform X1 [Felis catus]	EEDLVVWVDPLDGTK	2	857.933	68.2916		787478	259166								994245	910968	937131	331175	339893		415055		292405				628010	488398	452852	227848			299309		292774	249967		299232	834269	892197	856703				168523
High	Master Protein	XP_019671727.1	talin-1 isoform X1 [Felis catus]	122.306	11	18	71	18	2559	271.3	6.18	144.61	0.676	1.051	1.077	0.115229	0.584711	0.912191	0.36169	0.867025	0.998221	88.03	19.3	20.56	2.36931e+06	1.64201e+06	2.02552e+06	3.7073e+06	1.61757e+06	1.74856e+06	5.79933e+06	8.35202e+06	7.79348e+06	2.68229e+06	5.39215e+06	5.08046e+06	889717	1.77969e+06	2.17763e+06	1.7553e+06	2.55914e+06	757736	5.36063e+06	6.35957e+06	3.7244e+06	2.04213e+06	1.429e+06	1.42717e+06	779336
	Master Protein Accessions	Master Protein Descriptions	Sequence	Charge (by Search Engine): Sequest HT	m/z [Da] (by Search Engine): Sequest HT	RT [min] (by Search Engine): Sequest HT	Modifications	Abundances (Normalized): F103: Sample, A3, A, Fussel	Abundances (Normalized): F104: Sample, A3, B, Fussel	Abundances (Normalized): F105: Sample, A3, C, Fussel	Abundances (Normalized): F115: Sample, A3, A, Gordon	Abundances (Normalized): F116: Sample, A3, B, Gordon	Abundances (Normalized): F117: Sample, A3, C, Gordon	Abundances (Normalized): F127: Sample, A3, A, Mia	Abundances (Normalized): F128: Sample, A3, B, Mia	Abundances (Normalized): F129: Sample, A3, C, Mia	Abundances (Normalized): F139: Sample, A3, A, Prinzessin	Abundances (Normalized): F140: Sample, A3, B, Prinzessin	Abundances (Normalized): F141: Sample, A3, C, Prinzessin	Abundances (Normalized): F106: Sample, O3, A, Fussel	Abundances (Normalized): F107: Sample, O3, C, Fussel	Abundances (Normalized): F108: Sample, O3, B, Fussel	Abundances (Normalized): F118: Sample, O3, A, Gordon	Abundances (Normalized): F119: Sample, O3, B, Gordon	Abundances (Normalized): F120: Sample, O3, C, Gordon	Abundances (Normalized): F130: Sample, O3, A, Mia	Abundances (Normalized): F131: Sample, O3, B, Mia	Abundances (Normalized): F132: Sample, O3, C, Mia	Abundances (Normalized): F142: Sample, O3, A, Prinzessin	Abundances (Normalized): F143: Sample, O3, B, Prinzessin	Abundances (Normalized): F144: Sample, O3, C, Prinzessin	Abundances (Normalized): F109: Sample, P, A, Fussel	Abundances (Normalized): F110: Sample, P, B, Fussel	Abundances (Normalized): F111: Sample, P, C, Fussel	Abundances (Normalized): F121: Sample, P, A, Gordon	Abundances (Normalized): F122: Sample, P, B, Gordon	Abundances (Normalized): F123: Sample, P, C, Gordon	Abundances (Normalized): F133: Sample, P, A, Mia	Abundances (Normalized): F134: Sample, P, B, Mia	Abundances (Normalized): F135: Sample, P, C, Mia	Abundances (Normalized): F145: Sample, P, A, Prinzessin	Abundances (Normalized): F146: Sample, P, B, Prinzessin	Abundances (Normalized): F147: Sample, P, C, Prinzessin	Abundances (Normalized): F112: Sample, Z3, A, Fussel	Abundances (Normalized): F113: Sample, Z3, B, Fussel	Abundances (Normalized): F114: Sample, Z3, C, Fussel	Abundances (Normalized): F124: Sample, Z3, A, Gordon	Abundances (Normalized): F125: Sample, Z3, B, Gordon	Abundances (Normalized): F126: Sample, Z3, C, Gordon
	XP_019671727.1	talin-1 isoform X1 [Felis catus]	LGAASLGAEDPETQVVLINAVK	2	1098.1	60.6498
	XP_019671727.1	talin-1 isoform X1 [Felis catus]	ILAQATSDLVNAIK	2	728.923	55.7874								563516	596228	655855	969980	938227	722541																			3.61784e+06	3.7822e+06	3.931e+06	2.58046e+06	2.26924e+06	2.32858e+06
	XP_019671727.1	talin-1 isoform X1 [Felis catus]	LAQAAQSSVATITR	2	708.893	37.2948																																1.78356e+06	2.49689e+06	2.50334e+06
	XP_019671727.1	talin-1 isoform X1 [Felis catus]	LNDAAAGLNQAATELVQASR	2	1007.02	58.6852																252185												632424	455451	784319		2.17831e+06	2.73082e+06	2.78375e+06
	XP_019671727.1	talin-1 isoform X1 [Felis catus]	VGDDPAVWQLK	2	614.323	49.2968		599260		816696	607125			956386	1.27377e+06	402578		584295			577043	501899	473474	646906		3.03884e+06	2.41244e+06	2.45726e+06										2.69835e+06	1.85285e+06								549030
	XP_019671727.1	talin-1 isoform X1 [Felis catus]	DLDQASLAAVSQQLAPR	2	891.97	60.254
	XP_019671727.1	talin-1 isoform X1 [Felis catus]	ALSTDPASPNLK	2	607.325	35.1891								621893	1.12678e+06	1.04926e+06																						3.70352e+06	3.70014e+06	3.90981e+06		591999	694465
	XP_019671727.1	talin-1 isoform X1 [Felis catus]	ALEATTEHIR	3	380.872	26.6715								259611	162487	110218						104260							74528.6	65700.5	91064							622099	502969	417493		80539.1
	XP_019671727.1	talin-1 isoform X1 [Felis catus]	AGALQCSPSDAYTK	2	734.837	33.3208	1xCarbamidomethyl [C6]						220871	845551	731307	808407													374673						226478			2.28271e+06	2.10891e+06	2.5432e+06
	XP_019671727.1	talin-1 isoform X1 [Felis catus]	AVEGCVSASQAATDDGQLLR	2	1024.49	45.9922	1xCarbamidomethyl [C5]	606775			1.29969e+06			472529	643386	601796		1.09682e+06	1.25071e+06				574511			2.3218e+06	2.7698e+06		563850		448546				438236			1.72551e+06	1.55363e+06	1.24149e+06		1.56093e+06		3.84429e+06	4.1981e+06	3.73699e+06	630264	871469
	XP_019671727.1	talin-1 isoform X1 [Felis catus]	AVASAAAALVLK	2	542.841	49.225									522759	650677																						2.88221e+06	3.06306e+06	3.10811e+06
	XP_019671727.1	talin-1 isoform X1 [Felis catus]	AVAEQIPLLVQGVR	3	498.299	57.2401												330532	172394																				352198	392944	700994	1.04309e+06	1.06704e+06
	XP_019671727.1	talin-1 isoform X1 [Felis catus]	GVAALTSDPAVQAIVLDTASDVLDK	3	823.774	77.0538		127736						261455	213508	343490	270431	210689											64958.8						42104.4			708501	906233	980679	361648	364973
	XP_019671727.1	talin-1 isoform X1 [Felis catus]	GLAGAVSELLR	2	543.319	56.9742		926645	665850	414458	889043	819522	796099	1.13005e+06	1.25569e+06	987851	1.44188e+06	1.36533e+06	1.64512e+06	889717	453861	437296	707314	828905	757736				728860	717207	698214	576437	772603	722638	867128	742394	713221	3.24262e+06	3.44738e+06	3.24216e+06	2.92334e+06	2.70892e+06	2.64352e+06	852213	733191	601411	939731	976416	983923
	XP_019671727.1	talin-1 isoform X1 [Felis catus]	ASAGPQPVLVQSCK	2	721.376	35.6231	1xCarbamidomethyl [C13]																															1.45237e+06	1.56227e+06	1.563e+06
	XP_019671727.1	talin-1 isoform X1 [Felis catus]	ALGDLISATK	2	494.787	46.8243									707826	723879															189343								1.4841e+06	1.46938e+06	639349	680391	654036
	XP_019671727.1	talin-1 isoform X1 [Felis catus]	LKPLPGETMEK	3	420.229	26.4687	1xOxidation [M9]	108893							202024	234203		347877	407555																			490843	877365	771702	1.55171e+06	1.60344e+06	1.65555e+06
	XP_019671727.1	talin-1 isoform X1 [Felis catus]	TEDSGLQTQVIAAATQCALSTSQLVACTK	3	1018.16	72.625	2xCarbamidomethyl [C17; C27]																															519384	624317	457879				1.9378e+06	1.34401e+06
	XP_019671727.1	talin-1 isoform X1 [Felis catus]	LKPLPGETMEK	3	414.898	30.972			976163	794366	911438	798049	731592	688332	916263	1.22526e+06		518376	882147		748788	881991		1.08333e+06			1.17733e+06	1.26715e+06	235260	646095		202899	781082	657907	195472	680843	214064	949917	1.09017e+06	1.34878e+06	2.22332e+06	2.94351e+06	2.56093e+06			660203	355916	301906
High	Master Protein	XP_023098966.1	mimecan [Felis catus]	30.602	23	5	37	5	298	33.9	6.7	68.68	1.022	1.054	0.892	0.957159	0.551603	0.592834	0.995208	0.848042	0.980982	9.17	25.33	30.98	7.40956e+06	9.96563e+06	1.11747e+07	5.68754e+06	8.46745e+06	5.70638e+06	1.72297e+07	1.87919e+07	1.99514e+07	7.40909e+06	9.18824e+06	7.01147e+06	8.29982e+06	7.57943e+06	9.33258e+06	8.26605e+06	9.80613e+06	9.51089e+06	4.04524e+06	535112	879386	7.70843e+06	7.31987e+06	8.47795e+06	7.06168e+06
	Master Protein Accessions	Master Protein Descriptions	Sequence	Charge (by Search Engine): Sequest HT	m/z [Da] (by Search Engine): Sequest HT	RT [min] (by Search Engine): Sequest HT	Modifications	Abundances (Normalized): F103: Sample, A3, A, Fussel	Abundances (Normalized): F104: Sample, A3, B, Fussel	Abundances (Normalized): F105: Sample, A3, C, Fussel	Abundances (Normalized): F115: Sample, A3, A, Gordon	Abundances (Normalized): F116: Sample, A3, B, Gordon	Abundances (Normalized): F117: Sample, A3, C, Gordon	Abundances (Normalized): F127: Sample, A3, A, Mia	Abundances (Normalized): F128: Sample, A3, B, Mia	Abundances (Normalized): F129: Sample, A3, C, Mia	Abundances (Normalized): F139: Sample, A3, A, Prinzessin	Abundances (Normalized): F140: Sample, A3, B, Prinzessin	Abundances (Normalized): F141: Sample, A3, C, Prinzessin	Abundances (Normalized): F106: Sample, O3, A, Fussel	Abundances (Normalized): F107: Sample, O3, C, Fussel	Abundances (Normalized): F108: Sample, O3, B, Fussel	Abundances (Normalized): F118: Sample, O3, A, Gordon	Abundances (Normalized): F119: Sample, O3, B, Gordon	Abundances (Normalized): F120: Sample, O3, C, Gordon	Abundances (Normalized): F130: Sample, O3, A, Mia	Abundances (Normalized): F131: Sample, O3, B, Mia	Abundances (Normalized): F132: Sample, O3, C, Mia	Abundances (Normalized): F142: Sample, O3, A, Prinzessin	Abundances (Normalized): F143: Sample, O3, B, Prinzessin	Abundances (Normalized): F144: Sample, O3, C, Prinzessin	Abundances (Normalized): F109: Sample, P, A, Fussel	Abundances (Normalized): F110: Sample, P, B, Fussel	Abundances (Normalized): F111: Sample, P, C, Fussel	Abundances (Normalized): F121: Sample, P, A, Gordon	Abundances (Normalized): F122: Sample, P, B, Gordon	Abundances (Normalized): F123: Sample, P, C, Gordon	Abundances (Normalized): F133: Sample, P, A, Mia	Abundances (Normalized): F134: Sample, P, B, Mia	Abundances (Normalized): F135: Sample, P, C, Mia	Abundances (Normalized): F145: Sample, P, A, Prinzessin	Abundances (Normalized): F146: Sample, P, B, Prinzessin	Abundances (Normalized): F147: Sample, P, C, Prinzessin	Abundances (Normalized): F112: Sample, Z3, A, Fussel	Abundances (Normalized): F113: Sample, Z3, B, Fussel	Abundances (Normalized): F114: Sample, Z3, C, Fussel	Abundances (Normalized): F124: Sample, Z3, A, Gordon	Abundances (Normalized): F125: Sample, Z3, B, Gordon	Abundances (Normalized): F126: Sample, Z3, C, Gordon
	XP_023098966.1	mimecan [Felis catus]	RLDFTGNLIEDIEDGTFSK	3	724.029	71.6216		553222	352986	162761	250463	152327	211972	442855		146318	553990	248187	204020	931114		203843	564698	222974	184224	933771	535112	879386	265915	64998.5	175226	779122	365141	459002	833434	78288.8	508678	235330			373248		752170	272212		301365	720134	283452	377867
	XP_023098966.1	mimecan [Felis catus]	ITYHYGTDHSEETLFSQDSEDK	3	868.045	43.1952				992783		893793						1.25757e+06	1.2442e+06					635610								483943	914185		756428		668851	753227	1.06088e+06			2.35594e+06	2.5398e+06
	XP_023098966.1	mimecan [Felis catus]	LEGNPIILGK	2	527.319	44.9725		1.51327e+06	3.77552e+06	3.90105e+06		1.32294e+06	1.22524e+06	2.45575e+06	2.56541e+06	2.53234e+06	1.74789e+06	1.84928e+06	1.73449e+06	3.00467e+06	2.94551e+06	3.54686e+06	2.09427e+06	1.83007e+06	2.27775e+06				782349	907455	1.08352e+06	1.66668e+06	1.54979e+06	1.76985e+06	3.02416e+06	2.50242e+06	2.35837e+06	1.71873e+06	1.9883e+06	1.95575e+06	1.0977e+06	1.2978e+06	1.51165e+06	3.54908e+06	4.38175e+06	4.49265e+06	2.2805e+06	2.05075e+06	2.01248e+06
	XP_023098966.1	mimecan [Felis catus]	HPNSFICLK	2	558.288	36.2493	1xCarbamidomethyl [C7]	3.40055e+06	2.93867e+06	3.1324e+06	2.24761e+06	3.05293e+06	755382	1.08594e+07	1.26001e+07	1.39067e+07	2.65536e+06	3.40577e+06	1.68238e+06	1.53064e+06	2.03799e+06	2.73205e+06	1.9327e+06	3.69651e+06	3.33377e+06	3.11147e+06			4.3917e+06	4.56432e+06	5.11522e+06	1.36499e+06	1.27561e+06	2.82391e+06	2.39928e+06	4.30632e+06	2.15509e+06	383714	2.97214e+06	1.23258e+06	1.86528e+06	4.29848e+06	3.33655e+06	6.0451e+06	6.17356e+06	5.99222e+06	2.3514e+06	3.77844e+06	3.53329e+06
	XP_023098966.1	mimecan [Felis catus]	DFADIPNLR	2	530.776	53.1916		1.94252e+06	2.89845e+06	2.98571e+06	3.18946e+06	3.04546e+06	3.51379e+06	3.47168e+06	3.62637e+06	3.36598e+06	2.45186e+06	2.42744e+06	2.14639e+06	2.8334e+06	2.59593e+06	2.84982e+06	3.67438e+06	3.42097e+06	3.71515e+06				2.26847e+06	1.7831e+06	2.10398e+06	2.76694e+06	2.95148e+06	2.86951e+06	3.14385e+06	3.23184e+06	3.20236e+06	2.67445e+06	2.31372e+06	1.69415e+06	2.49421e+06	2.14975e+06	2.36406e+06				3.37881e+06	2.93145e+06	3.23752e+06
High	Master Protein	XP_023100882.1	igLON family member 5 [Felis catus]	69.65	23	6	110	6	336	36.8	7.69	253.29	1.062	0.859	1.165	0.819837	0.843402	0.705377	0.967807	0.95788	0.988506	18.42	15.91	13.2	5.50341e+07	1.02677e+07	1.08394e+07	2.89761e+07	3.16185e+07	3.09026e+07	1.41906e+07	1.14139e+07	1.1835e+07	8.41404e+07	1.11116e+08	1.13005e+08	9.7519e+06	8.51021e+06	9.61836e+06	2.36363e+07	2.6297e+07	2.61603e+07	1.54948e+07	1.67395e+07	1.96868e+07	2.0866e+07	2.14925e+07	2.13018e+07	1.52973e+07
	Master Protein Accessions	Master Protein Descriptions	Sequence	Charge (by Search Engine): Sequest HT	m/z [Da] (by Search Engine): Sequest HT	RT [min] (by Search Engine): Sequest HT	Modifications	Abundances (Normalized): F103: Sample, A3, A, Fussel	Abundances (Normalized): F104: Sample, A3, B, Fussel	Abundances (Normalized): F105: Sample, A3, C, Fussel	Abundances (Normalized): F115: Sample, A3, A, Gordon	Abundances (Normalized): F116: Sample, A3, B, Gordon	Abundances (Normalized): F117: Sample, A3, C, Gordon	Abundances (Normalized): F127: Sample, A3, A, Mia	Abundances (Normalized): F128: Sample, A3, B, Mia	Abundances (Normalized): F129: Sample, A3, C, Mia	Abundances (Normalized): F139: Sample, A3, A, Prinzessin	Abundances (Normalized): F140: Sample, A3, B, Prinzessin	Abundances (Normalized): F141: Sample, A3, C, Prinzessin	Abundances (Normalized): F106: Sample, O3, A, Fussel	Abundances (Normalized): F107: Sample, O3, C, Fussel	Abundances (Normalized): F108: Sample, O3, B, Fussel	Abundances (Normalized): F118: Sample, O3, A, Gordon	Abundances (Normalized): F119: Sample, O3, B, Gordon	Abundances (Normalized): F120: Sample, O3, C, Gordon	Abundances (Normalized): F130: Sample, O3, A, Mia	Abundances (Normalized): F131: Sample, O3, B, Mia	Abundances (Normalized): F132: Sample, O3, C, Mia	Abundances (Normalized): F142: Sample, O3, A, Prinzessin	Abundances (Normalized): F143: Sample, O3, B, Prinzessin	Abundances (Normalized): F144: Sample, O3, C, Prinzessin	Abundances (Normalized): F109: Sample, P, A, Fussel	Abundances (Normalized): F110: Sample, P, B, Fussel	Abundances (Normalized): F111: Sample, P, C, Fussel	Abundances (Normalized): F121: Sample, P, A, Gordon	Abundances (Normalized): F122: Sample, P, B, Gordon	Abundances (Normalized): F123: Sample, P, C, Gordon	Abundances (Normalized): F133: Sample, P, A, Mia	Abundances (Normalized): F134: Sample, P, B, Mia	Abundances (Normalized): F135: Sample, P, C, Mia	Abundances (Normalized): F145: Sample, P, A, Prinzessin	Abundances (Normalized): F146: Sample, P, B, Prinzessin	Abundances (Normalized): F147: Sample, P, C, Prinzessin	Abundances (Normalized): F112: Sample, Z3, A, Fussel	Abundances (Normalized): F113: Sample, Z3, B, Fussel	Abundances (Normalized): F114: Sample, Z3, C, Fussel	Abundances (Normalized): F124: Sample, Z3, A, Gordon	Abundances (Normalized): F125: Sample, Z3, B, Gordon	Abundances (Normalized): F126: Sample, Z3, C, Gordon
	XP_023100882.1	igLON family member 5 [Felis catus]	LLISGTAEGLK	2	551.329	44.9726		3.63975e+06	3.53587e+06	3.25929e+06	3.32249e+06	3.13933e+06	3.33355e+06	1.41501e+06	1.60307e+06	1.69073e+06	3.02559e+06	3.10335e+06	3.11568e+06	2.03577e+06	2.32957e+06	2.2065e+06	2.8288e+06	2.91912e+06	3.11797e+06				2.68878e+06	2.86821e+06	3.29215e+06	2.46667e+06	2.63078e+06	2.53328e+06	2.88367e+06	3.01452e+06	3.3815e+06	1.43295e+06	1.25791e+06	1.11552e+06	736077	778876	1.25146e+06				2.88786e+06	2.99623e+06	2.87191e+06
	XP_023100882.1	igLON family member 5 [Felis catus]	VLVTVNYPPTITDVTSAR	2	973.534	57.8496		3.3125e+07			6.5717e+06	7.7166e+06	7.21098e+06				5.58071e+07	8.20558e+07	8.38317e+07				8.35327e+06	1.0194e+07	9.90978e+06				7.01305e+06	8.23832e+06	8.2899e+06				4.92371e+06	5.33446e+06	5.92476e+06				1.15575e+08	1.35152e+08	1.33488e+08				8.15161e+06	7.11047e+06	7.9024e+06
	XP_023100882.1	igLON family member 5 [Felis catus]	DGFTSEGEILEISDIQR	2	954.961	62.7213		4.4421e+06	2.15997e+06	2.20027e+06	6.06773e+06	4.94447e+06	5.35381e+06	4.14338e+06	2.78552e+06	2.64942e+06	4.83236e+06	3.47713e+06	3.17386e+06	4.87531e+06	2.0524e+06	1.6536e+06	4.22339e+06	3.26697e+06	3.43881e+06	2.71006e+06	1.54598e+06	1.37464e+06	3.16826e+06	2.65249e+06	2.86718e+06	3.1967e+06	2.33311e+06	2.08614e+06	5.67348e+06	3.64062e+06	3.9477e+06	3.79732e+06	3.47892e+06	4.03197e+06	3.10759e+06	3.14514e+06	3.00087e+06	1.70119e+06	1.78526e+06	1.46074e+06	6879803	5.20021e+06	5.65952e+06
	XP_023100882.1	igLON family member 5 [Felis catus]	GQAGEYECVTHNGVNSAPDSR	2	1124.49	32.3463	1xCarbamidomethyl [C8]	1.08847e+07	3.83453e+06	3.80065e+06	8.74109e+06	9.5669e+06	8.53675e+06	5.14976e+06	4.85066e+06	4.584e+06	1.8279e+07	2.12994e+07	2.11143e+07	1.91512e+06	2.04124e+06	2.04077e+06	4.4549e+06	4.31899e+06	4.61461e+06	1.17268e+07	1.3817e+07	1.83122e+07	4.59453e+06	4.82745e+06	5.66352e+06	5.21701e+06	5.00964e+06	5.4657e+06	6.21621e+06	5.67885e+06	6.15526e+06	4.5335e+06	4.37559e+06	3.74991e+06	2.64673e+08	2.97219e+08	3.21885e+08	9.26661e+06	1.21054e+07	1.0681e+07	7.01494e+06	5.84271e+06	6.64758e+06
	XP_023100882.1	igLON family member 5 [Felis catus]	GQAGEYECVTHNGVNSAPDSRR	4	601.771	29.6168	1xCarbamidomethyl [C8]	377026	97531.4		330317	236922	160455	491498		210086	719260	1.18072e+06	1.10628e+06	245820	213982	291680	345973	450721	383398	1.05791e+06	1.37652e+06		1.00313e+06	199395	222815	1.98384e+06			1.06778e+06	1.03903e+06	976642	983853	1.81528e+06	1.16427e+06	2.3866e+06	3.0135e+06	2.98196e+06				1.86416e+06	2.09231e+06	2.06375e+06
	XP_023100882.1	igLON family member 5 [Felis catus]	SNILYAGNDR	2	561.78	34.1683		2.56558e+06	639840	1.57919e+06	3.94278e+06	6.01423e+06	6.30708e+06	2.991e+06	2.17461e+06	2.70079e+06	1.47712e+06		662832	679881	1.87301e+06	3.42581e+06	3.42994e+06	5.14724e+06	4.6957e+06				2.39821e+06	2.70662e+06	966184	2.43309e+06	2.19451e+06	770682	3.56801e+06	1.95342e+06	2.33436e+06	3.11332e+06	1.8106e+06		1.29046e+06		817718				4.92081e+06	2.67939e+06	4.1354e+06
High	Master Protein	XP_006939538.1	angiopoietin-related protein 2 isoform X1 [Felis catus]	132.004	26	14	479	13	549	63.1	8.88	824.85	1.15	0.885	1.083	0.461575	0.942594	0.898154	0.833754	0.986383	0.998221	19.08	17.96	9.93	1.00631e+08	8.09194e+07	7.99686e+07	7.68629e+07	8.13925e+07	7.28648e+07	7.02659e+07	7.16758e+07	6.51968e+07	1.0767e+08	1.09591e+08	1.08642e+08	5.69941e+07	6.21049e+07	5.87238e+07	8.21331e+07	7.88984e+07	8.03867e+07	1.32646e+06	5.10376e+06	4.95942e+06	7.49622e+07	7.83595e+07	7.61253e+07	6.72474e+07
	Master Protein Accessions	Master Protein Descriptions	Sequence	Charge (by Search Engine): Sequest HT	m/z [Da] (by Search Engine): Sequest HT	RT [min] (by Search Engine): Sequest HT	Modifications	Abundances (Normalized): F103: Sample, A3, A, Fussel	Abundances (Normalized): F104: Sample, A3, B, Fussel	Abundances (Normalized): F105: Sample, A3, C, Fussel	Abundances (Normalized): F115: Sample, A3, A, Gordon	Abundances (Normalized): F116: Sample, A3, B, Gordon	Abundances (Normalized): F117: Sample, A3, C, Gordon	Abundances (Normalized): F127: Sample, A3, A, Mia	Abundances (Normalized): F128: Sample, A3, B, Mia	Abundances (Normalized): F129: Sample, A3, C, Mia	Abundances (Normalized): F139: Sample, A3, A, Prinzessin	Abundances (Normalized): F140: Sample, A3, B, Prinzessin	Abundances (Normalized): F141: Sample, A3, C, Prinzessin	Abundances (Normalized): F106: Sample, O3, A, Fussel	Abundances (Normalized): F107: Sample, O3, C, Fussel	Abundances (Normalized): F108: Sample, O3, B, Fussel	Abundances (Normalized): F118: Sample, O3, A, Gordon	Abundances (Normalized): F119: Sample, O3, B, Gordon	Abundances (Normalized): F120: Sample, O3, C, Gordon	Abundances (Normalized): F130: Sample, O3, A, Mia	Abundances (Normalized): F131: Sample, O3, B, Mia	Abundances (Normalized): F132: Sample, O3, C, Mia	Abundances (Normalized): F142: Sample, O3, A, Prinzessin	Abundances (Normalized): F143: Sample, O3, B, Prinzessin	Abundances (Normalized): F144: Sample, O3, C, Prinzessin	Abundances (Normalized): F109: Sample, P, A, Fussel	Abundances (Normalized): F110: Sample, P, B, Fussel	Abundances (Normalized): F111: Sample, P, C, Fussel	Abundances (Normalized): F121: Sample, P, A, Gordon	Abundances (Normalized): F122: Sample, P, B, Gordon	Abundances (Normalized): F123: Sample, P, C, Gordon	Abundances (Normalized): F133: Sample, P, A, Mia	Abundances (Normalized): F134: Sample, P, B, Mia	Abundances (Normalized): F135: Sample, P, C, Mia	Abundances (Normalized): F145: Sample, P, A, Prinzessin	Abundances (Normalized): F146: Sample, P, B, Prinzessin	Abundances (Normalized): F147: Sample, P, C, Prinzessin	Abundances (Normalized): F112: Sample, Z3, A, Fussel	Abundances (Normalized): F113: Sample, Z3, B, Fussel	Abundances (Normalized): F114: Sample, Z3, C, Fussel	Abundances (Normalized): F124: Sample, Z3, A, Gordon	Abundances (Normalized): F125: Sample, Z3, B, Gordon	Abundances (Normalized): F126: Sample, Z3, C, Gordon
	XP_006939538.1	angiopoietin-related protein 2 isoform X1 [Felis catus]	QFTTLDRDHDVYTGNCAHYQK	4	643.043	34.9946	1xCarbamidomethyl [C16]	3.20456e+06	3.29472e+06	2.45349e+06	1.43411e+06	2.72039e+06	2.00576e+06	552329	1.01187e+06	1.52157e+06	5.19581e+06	4.26121e+06	3.43415e+06	909654	1.37762e+06	1.6452e+06	619551	1.37141e+06	1.29941e+06				1.17498e+06	1.79579e+06	1.24002e+06	1.60087e+06	3.08452e+06	2.86941e+06	1.89715e+06	3.43095e+06	2.46975e+06	2.36505e+06	3.98113e+06	2.76281e+06	1.7368e+06	3.07669e+06	732027				1.71476e+06	3.47212e+06	3.2356e+06
	XP_006939538.1	angiopoietin-related protein 2 isoform X1 [Felis catus]	LDGSVNFFR	2	527.769	50.1161		1.37334e+07	6.2517e+06	5.99605e+06	4.87001e+06	5.18479e+06	5.29917e+06	3.56114e+06	3.69968e+06		1.21752e+07	1.25841e+07	1.27438e+07	4.8172e+06	4.30917e+06	4.37991e+06	5.81288e+06	5.61181e+06	6.41291e+06				8.11465e+06	8.53596e+06	8.79954e+06	4.06039e+06	3.57535e+06	3.6929e+06	3.45359e+06	3.09334e+06	3.40213e+06	4.73477e+06	3.39987e+06	3.41959e+06	1.12718e+07	1.08028e+07	1.15508e+07	3.0229e+06	3.27745e+06	3.68452e+06	2.87922e+06	2.24238e+06	2.62841e+06
	XP_006939538.1	angiopoietin-related protein 2 isoform X1 [Felis catus]	LMQVWCDQR	2	618.287	44.3469	1xCarbamidomethyl [C6]	7.19709e+06	5.19577e+06	4.52084e+06	3.76612e+06	3.56326e+06	3.8556e+06	4.18901e+06	3.21843e+06	3.7334e+06	7.8905e+06	8.15166e+06	7.97534e+06	4.90219e+06	4.39064e+06	3.86727e+06	5.11317e+06	4.84633e+06	5.07131e+06				3.67094e+06	3.94161e+06	4.24407e+06	3.60056e+06	2.79171e+06	3.51829e+06	5.43075e+06	4.91417e+06	4.61274e+06	8.55512e+06	6.6861e+06	6.95695e+06	7.30811e+06	6.00825e+06	6.20719e+06				5.65748e+06	5.95688e+06	5.62598e+06
	XP_006939538.1	angiopoietin-related protein 2 isoform X1 [Felis catus]	LMQVWCDQR	2	626.284	37.4493	1xCarbamidomethyl [C6]; 1xOxidation [M2]	3.58791e+06	3.06715e+06	1.66506e+06	2.42459e+06	4.08761e+06		2.07888e+06	4.0577e+06	3.37617e+06	2.17485e+06	3.53516e+06	3.03116e+06	1.29651e+06	2.6006e+06	1.52771e+06	2.68714e+06	2.20828e+06	2.23614e+06	1.32646e+06			1.80755e+06	2.81011e+06	2.32395e+06	1.89741e+06	1.7933e+06	1.61878e+06	2.26717e+06	2.32437e+06	3.00035e+06	2.30225e+06			2.24056e+06	2.72251e+06	2.41285e+06	3.14215e+06	2.90529e+06	5.14048e+06	2.24346e+06	2.0045e+06	2.97121e+06
	XP_006939538.1	angiopoietin-related protein 2 isoform X1 [Felis catus]	LLVTMEDWSGRK	3	484.249	40.6181	1xOxidation [M5]	678199	602444	787020	942575	1.25524e+06	1.11838e+06	435102	580971	663056	792711	939201	972444		793033	610955	700193	781998	913992				531651	795683	660412	580154	828554	738988	270000	1.1012e+06	770980	814659	1.29314e+06	1.36282e+06	759284		1.00129e+06	776254	1.07731e+06	642482	419705	842605	675703
	XP_006939538.1	angiopoietin-related protein 2 isoform X1 [Felis catus]	LLVTMEDWSGRK	3	478.919	47.6563		4.17388e+06	3.80594e+06	3.74293e+06	5.50404e+06	5.50708e+06	5.63357e+06	4.23284e+06	3.69661e+06	2.76143e+06	5.2865e+06	5.54534e+06	5.61869e+06	4.49056e+06	3.63257e+06	3.71603e+06	6.94203e+06	5.88592e+06	5.81411e+06				4.35602e+06	3.99583e+06	4.31909e+06	4.28237e+06	3.75936e+06	4.76146e+06	4.32525e+06	3.11905e+06	3.12424e+06	9.2527e+06	7.24626e+06	5.96438e+06	5.57858e+06	3.97724e+06	4.725e+06	6.76223e+06	6.56965e+06	6.77472e+06	4.22148e+06	3.75797e+06	3.67537e+06
	XP_006939538.1	angiopoietin-related protein 2 isoform X1 [Felis catus]	VFAEYASFR	2	545.271	46.7346		2.99766e+06	1.75004e+06	2.27873e+06	4.80852e+06	4.99309e+06	4.68655e+06	3.105e+06	3.73969e+06	3.6005e+06	2.89189e+06	3.68266e+06	2.94786e+06	1.83191e+06	2.2379e+06	2.16134e+06	3.79177e+06	4.35836e+06	4.09393e+06				3.13633e+06	3.42315e+06	3.3058e+06	3.55013e+06	5.02067e+06	5.29918e+06	4.26645e+06			4.44959e+06	4.94461e+06	5.26146e+06	1.07851e+06	1.04798e+06	1.21918e+06				3.16742e+06	3.67629e+06	3.47726e+06
	XP_006939538.1	angiopoietin-related protein 2 isoform X1 [Felis catus]	YHGNAGDSFTWHNGK	3	564.251	30.7637		4.81743e+06	5.13315e+06	5.49174e+06	4.24726e+06	5.80057e+06	4.23156e+06	4.03634e+06	5.63737e+06	4.58844e+06	6.565e+06	7.92029e+06	7.73706e+06	2.13966e+06	3.15362e+06	3.56818e+06	5.32621e+06	5.97716e+06	5.72623e+06		2.95627e+06	2.91681e+06	4.57165e+06	5.40465e+06	4.16204e+06	4.9646e+06	6.36086e+06	4.916e+06	5.51423e+06	7.08274e+06	5.18031e+06	7.09683e+06	7.95811e+06	8.05852e+06	5.98826e+06	6.72529e+06	6.41563e+06	2.27657e+06	1.32107e+06	1.11113e+06	7.05827e+06	7.07181e+06	6.98723e+06
	XP_019672803.2; XP_006939538.1	angiopoietin-related protein 6 isoform X1 [Felis catus] angiopoietin-related protein 2 isoform X1 [Felis catus]	YQDGVYWAEFR	2	717.328	54.618		3.32864e+06	2.57146e+06	2.74773e+06	2.26403e+06	2.26536e+06	2.15101e+06	2.29884e+06	1.55254e+06	1.87162e+06	3.35991e+06	3.36944e+06	3.64087e+06	1.43438e+06	1.02488e+06	1.02e+06	2.58488e+06	2.3488e+06	2.16273e+06				1.83404e+06	1.12449e+06	1.13136e+06	1.73352e+06	1.349e+06	1.51904e+06	1.70443e+06	1.74797e+06	1.71001e+06	2.53213e+06	2.11711e+06		3.75915e+06	3.17286e+06	3.42084e+06	1.34394e+06	1.42705e+06	1.33609e+06	1.92945e+06	1.14462e+06	977223
	XP_006939538.1	angiopoietin-related protein 2 isoform X1 [Felis catus]	VVMMIRPNPNTFH	3	519.268	46.3463		1.54226e+06	1.08084e+06	1.31177e+06	2.33376e+06	2.56914e+06	3.07766e+06	2.02084e+06	1.16308e+06	1.7274e+06	2.07587e+06	2.25428e+06	2.22043e+06	1.25114e+06	1.54138e+06	1.34894e+06	2.89172e+06	3.53209e+06	3.12313e+06				2.14613e+06	1.93604e+06	2.12577e+06	1.96308e+06	2.54445e+06	2.39965e+06	2.08399e+06	1.90436e+06	1.57943e+06	4.66094e+06	3.69692e+06	4.36449e+06	1.53921e+06	1.27508e+06	1.5888e+06	5.93554e+06	5.00187e+06	5.69523e+06	2.51063e+06	2.94238e+06	2.89498e+06
	XP_006939538.1	angiopoietin-related protein 2 isoform X1 [Felis catus]	DHDVYTGNCAHYQK	3	569.911	22.9903	1xCarbamidomethyl [C9]	327318	244673	316910	3.75538e+06	3.44111e+06	2.11109e+06	3.32327e+06	1.14539e+06	1.00281e+06	1.27039e+06	463125	378776	913834	710797	1.34661e+06	3.61513e+06	1.8404e+06	1.87861e+06			194262	2.68047e+06	2.21988e+06	1.52497e+06	1.77191e+06	929404	214738	735254	685665	217925	2.11922e+06	1.12028e+06	1.09464e+06	527858	241103		2.25423e+06	2.8322e+06	2.32531e+06	1.42282e+06	405044	134587
	XP_006939538.1	angiopoietin-related protein 2 isoform X1 [Felis catus]	DCLQALEDGHDTSSIYLVKPENTNR	3	959.122	51.7306	1xCarbamidomethyl [C2]	3.09196e+07	2.58239e+07	2.72376e+07	2.10791e+07	2.06718e+07	2.07008e+07	2.07326e+07	2.32077e+07	2.22315e+07	3.09749e+07	2.88415e+07	3.26197e+07	2.16173e+07	2.04582e+07	1.74378e+07	2.06598e+07	2.04554e+07	2.10076e+07				2.02338e+07	2.24535e+07	2.23654e+07	2.03076e+07	2.13717e+07	2.36136e+07	2.27961e+07	2.31561e+07	2.4637e+07	2.42305e+07	2.72293e+07	2.84151e+07	2.43762e+07	2.46711e+07	2.32254e+07				21351215	2.35072e+07	2.57674e+07
	XP_006939538.1	angiopoietin-related protein 2 isoform X1 [Felis catus]	HDPGGWTVIQR	2	633.323	38.1898		1.8256e+07	1.69253e+07	1.64591e+07	8.54088e+06	8.37191e+06	7.76853e+06	1.09589e+07	1.1796e+07	1.19947e+07	1.85981e+07	1.94469e+07	1.92025e+07	6.52252e+06	9.59048e+06	8.889e+06	1.18239e+07	1.10488e+07	1.14788e+07				1.00346e+07	9.42376e+06	9.48633e+06	8.72629e+06	1.01468e+07	1.00277e+07	1.29067e+07	1.32156e+07	1.43001e+07	1.43997e+07	1.64358e+07	1.63094e+07	1.621e+07	1.48384e+07	1.39323e+07	6.74831e+06	5.20013e+06	5.10057e+06	14501144	1.4856e+07	1.41196e+07
	XP_006939538.1	angiopoietin-related protein 2 isoform X1 [Felis catus]	LEPESEYYK	2	579.272	33.935		4.11154e+06	4.84922e+06	4.53648e+06	5.43186e+06	5.87367e+06	6.12341e+06	4.69078e+06	4.74528e+06	4.34447e+06	4.58004e+06	4.06655e+06	3.43319e+06	2.23853e+06	3.03937e+06	2.87114e+06	4.44306e+06	4.55304e+06	5.14805e+06		2.14749e+06	1.84835e+06	3.91129e+06	3.28351e+06	3.90938e+06	5.02196e+06	4.66898e+06	4.66553e+06	4.07689e+06	4.65686e+06	3.71419e+06	6.36903e+06	5.49758e+06	6.09184e+06	2.93341e+06	2.75465e+06	2.2606e+06	2.75361e+06	2.36366e+06	2.25716e+06	4771631	4.31833e+06	3.95979e+06
	XP_006939538.1	angiopoietin-related protein 2 isoform X1 [Felis catus]	RLDGSVNFFR	3	404.216	45.0808		3.92386e+06	1.71593e+06	2.0284e+06	2.18912e+06	1.6651e+06	2.1637e+06	1.68337e+06	1.24954e+06	1.73352e+06	5.22702e+06	6.30719e+06	6.32675e+06	2.39043e+06	2.83531e+06	2.28726e+06	3.16157e+06	3.57868e+06	3.27898e+06				3.699e+06	3.98851e+06	4.51883e+06	2.51296e+06	2.41276e+06	2.72157e+06	1.98954e+06	838624	731448		3.24691e+06	3.06795e+06	3.86147e+06	3.49958e+06	3.18769e+06	474220	542715	1.76628e+06	1.85664e+06	1.49907e+06	1.94208e+06
	XP_006939538.1	angiopoietin-related protein 2 isoform X1 [Felis catus]	QFTTLDR	2	440.73	31.2613		1.1606e+06	1.17862e+06	1.14252e+06	5.53564e+06	5.68778e+06	4.08907e+06	4.66552e+06	2.72645e+06	1.91787e+06	1.97135e+06	1.59233e+06		1.67267e+06	1.43422e+06	3.0664e+06	4.54499e+06	2.84868e+06	2.90352e+06				4.89308e+06	4.35152e+06	3.13968e+06	2.40708e+06	1.69532e+06	775915	1.95812e+06	2.57553e+06	1.06836e+06	4.55562e+06	2.89632e+06	2.91735e+06				5.16072e+06	5.57349e+06	4.23305e+06	2.73017e+06	1.69259e+06	981505
High	Master Protein	XP_003999210.2	dermatopontin [Felis catus]	80.359	37	8	177	8	210	25	5.11	455.19	1.148	0.905	1.153	0.465885	0.983639	0.732594	0.834152	0.994749	0.993095	12.06	42.31	17.11	1.83745e+08	1.65223e+07	1.62199e+07	5.68669e+07	5.62695e+07	5.80858e+07	5.68712e+07	5.36703e+07	5.03628e+07	1.74195e+08	1.72618e+08	1.61117e+08	1.61224e+07	1.5366e+07	1.60736e+07	3.92491e+07	3.97663e+07	3.95277e+07		5.32465e+06	5.79771e+06	1.4771e+08	1.42067e+08	1.49573e+08	2.81791e+07
	Master Protein Accessions	Master Protein Descriptions	Sequence	Charge (by Search Engine): Sequest HT	m/z [Da] (by Search Engine): Sequest HT	RT [min] (by Search Engine): Sequest HT	Modifications	Abundances (Normalized): F103: Sample, A3, A, Fussel	Abundances (Normalized): F104: Sample, A3, B, Fussel	Abundances (Normalized): F105: Sample, A3, C, Fussel	Abundances (Normalized): F115: Sample, A3, A, Gordon	Abundances (Normalized): F116: Sample, A3, B, Gordon	Abundances (Normalized): F117: Sample, A3, C, Gordon	Abundances (Normalized): F127: Sample, A3, A, Mia	Abundances (Normalized): F128: Sample, A3, B, Mia	Abundances (Normalized): F129: Sample, A3, C, Mia	Abundances (Normalized): F139: Sample, A3, A, Prinzessin	Abundances (Normalized): F140: Sample, A3, B, Prinzessin	Abundances (Normalized): F141: Sample, A3, C, Prinzessin	Abundances (Normalized): F106: Sample, O3, A, Fussel	Abundances (Normalized): F107: Sample, O3, C, Fussel	Abundances (Normalized): F108: Sample, O3, B, Fussel	Abundances (Normalized): F118: Sample, O3, A, Gordon	Abundances (Normalized): F119: Sample, O3, B, Gordon	Abundances (Normalized): F120: Sample, O3, C, Gordon	Abundances (Normalized): F130: Sample, O3, A, Mia	Abundances (Normalized): F131: Sample, O3, B, Mia	Abundances (Normalized): F132: Sample, O3, C, Mia	Abundances (Normalized): F142: Sample, O3, A, Prinzessin	Abundances (Normalized): F143: Sample, O3, B, Prinzessin	Abundances (Normalized): F144: Sample, O3, C, Prinzessin	Abundances (Normalized): F109: Sample, P, A, Fussel	Abundances (Normalized): F110: Sample, P, B, Fussel	Abundances (Normalized): F111: Sample, P, C, Fussel	Abundances (Normalized): F121: Sample, P, A, Gordon	Abundances (Normalized): F122: Sample, P, B, Gordon	Abundances (Normalized): F123: Sample, P, C, Gordon	Abundances (Normalized): F133: Sample, P, A, Mia	Abundances (Normalized): F134: Sample, P, B, Mia	Abundances (Normalized): F135: Sample, P, C, Mia	Abundances (Normalized): F145: Sample, P, A, Prinzessin	Abundances (Normalized): F146: Sample, P, B, Prinzessin	Abundances (Normalized): F147: Sample, P, C, Prinzessin	Abundances (Normalized): F112: Sample, Z3, A, Fussel	Abundances (Normalized): F113: Sample, Z3, B, Fussel	Abundances (Normalized): F114: Sample, Z3, C, Fussel	Abundances (Normalized): F124: Sample, Z3, A, Gordon	Abundances (Normalized): F125: Sample, Z3, B, Gordon	Abundances (Normalized): F126: Sample, Z3, C, Gordon
	XP_003999210.2	dermatopontin [Felis catus]	QGFSYQCPHGQVVVAVR	2	966.48	43.9819	1xCarbamidomethyl [C7]	5.46097e+07	1.05546e+07	9.40034e+06	6.5295e+06	6.24529e+06	5.47346e+06	2.27124e+07	2.29435e+07	2.01411e+07	4.61892e+07	5.24596e+07	4.51148e+07	6.45011e+06	5.68487e+06	5.96255e+06	8.20282e+06	9.38667e+06	8.81753e+06				3.54381e+07	3.7469e+07	3.26809e+07	8.40308e+06	9.75714e+06	9.24713e+06	3.52051e+07	3.66165e+07	3.59282e+07	3.81841e+07	4.12987e+07	3.80097e+07	2.43122e+07	2.55664e+07	2.24729e+07	4.37679e+06	4.55118e+06	4.12293e+06	4.22214e+07	3.79838e+07	3.27548e+07
	XP_003999210.2	dermatopontin [Felis catus]	YFESVLDREWQFYCCR	3	753.331	61.442	2xCarbamidomethyl [C14; C15]	811463			458655		406944				240125	381498					415922						264978	407903	381787	351126							597490									279588	512129
	XP_003999210.2	dermatopontin [Felis catus]	AGMEWYQTCSNNGLVAGFQSR	2	1196.53	54.5441	1xCarbamidomethyl [C9]; 1xOxidation [M3]	1.7942e+06									951656	859812	1.07079e+06										923620						712312		567237	530104			1.24118e+06	1.17076e+06	1.0969e+06				825749	670590	536033
	XP_003999210.2	dermatopontin [Felis catus]	AGMEWYQTCSNNGLVAGFQSR	2	1188.53	58.08	1xCarbamidomethyl [C9]	8.95076e+06		625952	635563	391689	629259	438731	450544	600365	4.61492e+06	3.54728e+06	3.8296e+06				1.11452e+06	942131	792661				3.82728e+06	2.36878e+06	2.58592e+06		379457	340691	2.29908e+06	2.24214e+06	2.44217e+06	2.02853e+06	2.02255e+06	1.46802e+06	4.84272e+06	3.49654e+06	4.05282e+06				2.26561e+06	2.92926e+06	3.2804e+06
	XP_003999210.2	dermatopontin [Felis catus]	GATTTFSAVER	2	570.288	34.2793		9.67743e+07	4.17025e+06	3.89432e+06	2.66783e+07	2.72054e+07	2.88125e+07	2.17314e+07	1.96958e+07	1.86749e+07	9.64803e+07	9.19173e+07	8.6481e+07	6.21785e+06	6.91135e+06	6.68522e+06	1.71654e+07	1.74848e+07	1.77135e+07				8.38219e+07	8.05558e+07	9.24703e+07	1.18014e+07	1.08082e+07	1.20635e+07	1.53653e+07	1.56587e+07	1.56358e+07	2.28877e+07	2.03962e+07	2.10026e+07	9.5052e+07	8.93079e+07	8.66692e+07	1.33319e+08	1.48668e+08	1.4764e+08	12936553	1.27359e+07	1.15079e+07
	XP_003999210.2	dermatopontin [Felis catus]	GATTTFSAVERDR	3	470.904	31.3455		9.02068e+06	1.11502e+06	1.72424e+06	1.72535e+07	1.95505e+07	1.8137e+07	5.68761e+06	6.95282e+06	6.1938e+06	1.4077e+07	1.48838e+07	1.62099e+07	2.11211e+06	2.76975e+06	2.69615e+06	8.95362e+06	1.02184e+07	1.0198e+07				1.44686e+07	1.67314e+07	1.59864e+07	6.04369e+06	7.61603e+06	8.04811e+06	8.57208e+06	9.02817e+06	8.67117e+06	7.97435e+06	8.07447e+06	8.05834e+06	7.69491e+06	8.32829e+06	9.25407e+06				6.81361e+06	8.77284e+06	7.98379e+06
	XP_003999210.2	dermatopontin [Felis catus]	YFESVLDR	2	514.756	46.6022		4.3011e+06			1.96512e+06		1.17797e+06	3.22746e+06	1.24217e+06	1.60021e+06	3.18373e+06	2.84731e+06	2.72746e+06				1.05076e+06				5.32465e+06	5.79771e+06	2.38676e+06		698394				1.86922e+06			5.43846e+06	3.17879e+06	3.47122e+06	3.73176e+06	1.68495e+06	2.32153e+06	3.80289e+06	4.51093e+06	4.94001e+06	2.15997e+06
	XP_003999210.2	dermatopontin [Felis catus]	EWQFYCCR	2	624.75	47.577	2xCarbamidomethyl [C6; C7]	3.50109e+06									3.22841e+06	2.49644e+06	2.35289e+06										1.86721e+06	1.37142e+06	1.4369e+06										2.66359e+06	2.16286e+06	1.99457e+06
	XP_003999210.2	dermatopontin [Felis catus]	MTDYDCEFANV	2	682.761	54.0382	1xCarbamidomethyl [C6]	3.98122e+06	682448	575091	3.34625e+06	2.87654e+06	3.44868e+06	3.07355e+06	2.38548e+06	3.15248e+06	5.23006e+06	3.22478e+06	3.33034e+06	1.34233e+06		729626	2.34605e+06	1.7343e+06	2.006e+06				4.71146e+06	3.16223e+06	3.33279e+06	1.57985e+06	1.02007e+06	1.09151e+06	3.34219e+06	2.0836e+06	2.27505e+06	3.34508e+06	2.64275e+06	2.49016e+06	2.25486e+06	1.892e+06	1.33621e+06				2271437	2.16446e+06	2.19742e+06
High	Master Protein	XP_023099620.1	tumor necrosis factor ligand superfamily member 12 isoform X2 [Felis catus]	35.662	28	4	20	4	249	27	9.48	47.11	1.313	0.933	1.746	0.310824	0.902046	0.0779868	0.701226	0.975383	0.298949	14.94	18.23	62.5	5.36948e+06	2.14676e+06	1.84397e+06	2.3944e+06	2.38829e+06	597141	4.48176e+06	2.63713e+06	2.58496e+06	3.51185e+06	2.64212e+06	2.23405e+06	1.33699e+06	1.573e+06	2.73275e+06	2.47029e+06	1.93608e+06	3.11954e+06				2.58834e+06	1.93176e+06	3.12716e+06	3.50239e+06
	Master Protein Accessions	Master Protein Descriptions	Sequence	Charge (by Search Engine): Sequest HT	m/z [Da] (by Search Engine): Sequest HT	RT [min] (by Search Engine): Sequest HT	Modifications	Abundances (Normalized): F103: Sample, A3, A, Fussel	Abundances (Normalized): F104: Sample, A3, B, Fussel	Abundances (Normalized): F105: Sample, A3, C, Fussel	Abundances (Normalized): F115: Sample, A3, A, Gordon	Abundances (Normalized): F116: Sample, A3, B, Gordon	Abundances (Normalized): F117: Sample, A3, C, Gordon	Abundances (Normalized): F127: Sample, A3, A, Mia	Abundances (Normalized): F128: Sample, A3, B, Mia	Abundances (Normalized): F129: Sample, A3, C, Mia	Abundances (Normalized): F139: Sample, A3, A, Prinzessin	Abundances (Normalized): F140: Sample, A3, B, Prinzessin	Abundances (Normalized): F141: Sample, A3, C, Prinzessin	Abundances (Normalized): F106: Sample, O3, A, Fussel	Abundances (Normalized): F107: Sample, O3, C, Fussel	Abundances (Normalized): F108: Sample, O3, B, Fussel	Abundances (Normalized): F118: Sample, O3, A, Gordon	Abundances (Normalized): F119: Sample, O3, B, Gordon	Abundances (Normalized): F120: Sample, O3, C, Gordon	Abundances (Normalized): F130: Sample, O3, A, Mia	Abundances (Normalized): F131: Sample, O3, B, Mia	Abundances (Normalized): F132: Sample, O3, C, Mia	Abundances (Normalized): F142: Sample, O3, A, Prinzessin	Abundances (Normalized): F143: Sample, O3, B, Prinzessin	Abundances (Normalized): F144: Sample, O3, C, Prinzessin	Abundances (Normalized): F109: Sample, P, A, Fussel	Abundances (Normalized): F110: Sample, P, B, Fussel	Abundances (Normalized): F111: Sample, P, C, Fussel	Abundances (Normalized): F121: Sample, P, A, Gordon	Abundances (Normalized): F122: Sample, P, B, Gordon	Abundances (Normalized): F123: Sample, P, C, Gordon	Abundances (Normalized): F133: Sample, P, A, Mia	Abundances (Normalized): F134: Sample, P, B, Mia	Abundances (Normalized): F135: Sample, P, C, Mia	Abundances (Normalized): F145: Sample, P, A, Prinzessin	Abundances (Normalized): F146: Sample, P, B, Prinzessin	Abundances (Normalized): F147: Sample, P, C, Prinzessin	Abundances (Normalized): F112: Sample, Z3, A, Fussel	Abundances (Normalized): F113: Sample, Z3, B, Fussel	Abundances (Normalized): F114: Sample, Z3, C, Fussel	Abundances (Normalized): F124: Sample, Z3, A, Gordon	Abundances (Normalized): F125: Sample, Z3, B, Gordon	Abundances (Normalized): F126: Sample, Z3, C, Gordon
	XP_023099620.1	tumor necrosis factor ligand superfamily member 12 isoform X2 [Felis catus]	RPPPPAQEPSQGELVAEEDPDPPELNLQIEESR	3	1221.93	54.5622		556157						1.22748e+06																		1.22232e+06
	XP_023099620.1	tumor necrosis factor ligand superfamily member 12 isoform X2 [Felis catus]	LDLLVDDALALR	2	663.886	66.4459		1.79333e+06	495749	373633	1.31187e+06	1.32444e+06		2.37516e+06	1.89143e+06	1.38611e+06	1.47455e+06	1.35744e+06	741052	712314	279337	567286	1.59235e+06	1.34607e+06	774072				1.3004e+06	1.05824e+06	329748	916178	746197	803544	1.31424e+06	1.61287e+06	1.13477e+06	2.8124e+06	2.48603e+06	1.53229e+06	1.41247e+06	986169	626036				2023815	1.70464e+06	1.14941e+06
	XP_023099620.1	tumor necrosis factor ligand superfamily member 12 isoform X2 [Felis catus]	LCHVSGLLPLRPGSSLR	3	621.353	47.8731	1xCarbamidomethyl [C2]	2.53832e+06	1.19016e+06	825084					324499	743815	1.13258e+06	624915	1.18042e+06		677792	1.00294e+06			1.65108e+06				369129		1.89754e+06	423193	434075	463393	1.35805e+06	791517	541024	1.16065e+06	1.69878e+06	1.18829e+06	938605	460359	623941	1.95133e+06	1.36473e+06	1.71835e+06	1.82818e+06	753360	736315
	XP_023099620.1	tumor necrosis factor ligand superfamily member 12 isoform X2 [Felis catus]	DAGPFLK	2	374.205	37.5295		481666	460856	645255	1.08253e+06	1.06386e+06	597141	879116	421200	455042	904720	659766	312585	624674	615870	1.16252e+06	877935	590012	694386				918819	873525	899870	940699	667445	299886	452631	642136	251789	646086	443785	371804				929712	1.31874e+06	1.00885e+06	722134	431959
High	Master Protein	XP_003991321.2	secreted phosphoprotein 24 [Felis catus]	16.522	18	3	42	3	200	22.6	8.07	86.78	1.101	0.98	0.929	0.649169	0.75915	0.690874	0.938675	0.92922	0.988506	16.39	18.51	20.61	6.87586e+06	3.19134e+06	2.62742e+06	3.81801e+06	3.19711e+06	3.32021e+06	4.46989e+06	3.74101e+06	3.58616e+06	8.19114e+06	6.75394e+06	6.86404e+06	4.00097e+06	3.14559e+06	3.13716e+06	3.3454e+06	2.97019e+06	3.09381e+06	8.79244e+07			7.89923e+06	7.0373e+06	7.22386e+06	4.16238e+06
	Master Protein Accessions	Master Protein Descriptions	Sequence	Charge (by Search Engine): Sequest HT	m/z [Da] (by Search Engine): Sequest HT	RT [min] (by Search Engine): Sequest HT	Modifications	Abundances (Normalized): F103: Sample, A3, A, Fussel	Abundances (Normalized): F104: Sample, A3, B, Fussel	Abundances (Normalized): F105: Sample, A3, C, Fussel	Abundances (Normalized): F115: Sample, A3, A, Gordon	Abundances (Normalized): F116: Sample, A3, B, Gordon	Abundances (Normalized): F117: Sample, A3, C, Gordon	Abundances (Normalized): F127: Sample, A3, A, Mia	Abundances (Normalized): F128: Sample, A3, B, Mia	Abundances (Normalized): F129: Sample, A3, C, Mia	Abundances (Normalized): F139: Sample, A3, A, Prinzessin	Abundances (Normalized): F140: Sample, A3, B, Prinzessin	Abundances (Normalized): F141: Sample, A3, C, Prinzessin	Abundances (Normalized): F106: Sample, O3, A, Fussel	Abundances (Normalized): F107: Sample, O3, C, Fussel	Abundances (Normalized): F108: Sample, O3, B, Fussel	Abundances (Normalized): F118: Sample, O3, A, Gordon	Abundances (Normalized): F119: Sample, O3, B, Gordon	Abundances (Normalized): F120: Sample, O3, C, Gordon	Abundances (Normalized): F130: Sample, O3, A, Mia	Abundances (Normalized): F131: Sample, O3, B, Mia	Abundances (Normalized): F132: Sample, O3, C, Mia	Abundances (Normalized): F142: Sample, O3, A, Prinzessin	Abundances (Normalized): F143: Sample, O3, B, Prinzessin	Abundances (Normalized): F144: Sample, O3, C, Prinzessin	Abundances (Normalized): F109: Sample, P, A, Fussel	Abundances (Normalized): F110: Sample, P, B, Fussel	Abundances (Normalized): F111: Sample, P, C, Fussel	Abundances (Normalized): F121: Sample, P, A, Gordon	Abundances (Normalized): F122: Sample, P, B, Gordon	Abundances (Normalized): F123: Sample, P, C, Gordon	Abundances (Normalized): F133: Sample, P, A, Mia	Abundances (Normalized): F134: Sample, P, B, Mia	Abundances (Normalized): F135: Sample, P, C, Mia	Abundances (Normalized): F145: Sample, P, A, Prinzessin	Abundances (Normalized): F146: Sample, P, B, Prinzessin	Abundances (Normalized): F147: Sample, P, C, Prinzessin	Abundances (Normalized): F112: Sample, Z3, A, Fussel	Abundances (Normalized): F113: Sample, Z3, B, Fussel	Abundances (Normalized): F114: Sample, Z3, C, Fussel	Abundances (Normalized): F124: Sample, Z3, A, Gordon	Abundances (Normalized): F125: Sample, Z3, B, Gordon	Abundances (Normalized): F126: Sample, Z3, C, Gordon
	XP_003991321.2	secreted phosphoprotein 24 [Felis catus]	VNAQSLSPYLFR	2	697.875	55.0267		4.13961e+06	2.04212e+06	2.01111e+06	1.62936e+06	858510	1.31692e+06	2.28299e+06	1.72615e+06	1.74004e+06	5.0137e+06	4.42361e+06	4.7964e+06	2.53951e+06	1.81395e+06	1.36426e+06	1.8784e+06	1.34646e+06	1.65454e+06				4.05781e+06	3.32234e+06	3.75374e+06	2.20114e+06	1.7474e+06	1.77179e+06	1.869e+06	1.74216e+06	1.89309e+06	2.70945e+06	2.04904e+06	2.16777e+06	4.21795e+06	3.44771e+06	3.38701e+06				1.92409e+06	1.40222e+06	1.65293e+06
	XP_003991321.2	secreted phosphoprotein 24 [Felis catus]	ESGEDPSTCDFQR	2	764.305	31.6518	1xCarbamidomethyl [C9]	1.99789e+06	598339		1.61404e+06	1.65086e+06	1.3641e+06	1.64957e+06	1.37733e+06	1.09792e+06	2.21298e+06	1.3713e+06	1.17312e+06	1.0844e+06	834502	1.2576e+06	1.04212e+06	1.01691e+06	973555				2.73471e+06	2.48707e+06	2.22329e+06	1.50233e+06	755349	694516	1.02968e+06			1.62103e+06	940931	937281	1.53747e+06			1.64174e+06	1.79303e+06	1.5324e+06	893555
	XP_003991321.2	secreted phosphoprotein 24 [Felis catus]	GYYMPAVVCR	2	616.285	38.5992	1xCarbamidomethyl [C9]; 1xOxidation [M4]	738366	550881	616302	574606	687736	639185	537324	637528	748203	964456	959029	894516	377061	497131	515291	424887	606824	465708	8.79244e+07			1.10671e+06	1.22789e+06	1.24682e+06	458910	700850	593543	612721	784200	600356	286573				1.98548e+06	591774					418927	618324
High	Master Protein	XP_003996465.1	pigment epithelium-derived factor [Felis catus]	49.275	24	8	96	8	417	46.2	6.81	212.33	0.954	1.311	1.046	0.641634	0.118931	0.991891	0.936741	0.337219	0.998221	19.39	10.1	42.5	3.35868e+07	4.57655e+07	5.08369e+07	6.30906e+07	6.51654e+07	7.08296e+07	4.3367e+07	4.31369e+07	4.71885e+07	4.70108e+07	5.70085e+07	5.48748e+07	2.79348e+07	3.88367e+07	3.4005e+07	7.72392e+07	1.01073e+08	1.07512e+08	5.7528e+07	3.80691e+07	3.65579e+07	4.35015e+07	5.20716e+07	5.51386e+07	2.7635e+07
	Master Protein Accessions	Master Protein Descriptions	Sequence	Charge (by Search Engine): Sequest HT	m/z [Da] (by Search Engine): Sequest HT	RT [min] (by Search Engine): Sequest HT	Modifications	Abundances (Normalized): F103: Sample, A3, A, Fussel	Abundances (Normalized): F104: Sample, A3, B, Fussel	Abundances (Normalized): F105: Sample, A3, C, Fussel	Abundances (Normalized): F115: Sample, A3, A, Gordon	Abundances (Normalized): F116: Sample, A3, B, Gordon	Abundances (Normalized): F117: Sample, A3, C, Gordon	Abundances (Normalized): F127: Sample, A3, A, Mia	Abundances (Normalized): F128: Sample, A3, B, Mia	Abundances (Normalized): F129: Sample, A3, C, Mia	Abundances (Normalized): F139: Sample, A3, A, Prinzessin	Abundances (Normalized): F140: Sample, A3, B, Prinzessin	Abundances (Normalized): F141: Sample, A3, C, Prinzessin	Abundances (Normalized): F106: Sample, O3, A, Fussel	Abundances (Normalized): F107: Sample, O3, C, Fussel	Abundances (Normalized): F108: Sample, O3, B, Fussel	Abundances (Normalized): F118: Sample, O3, A, Gordon	Abundances (Normalized): F119: Sample, O3, B, Gordon	Abundances (Normalized): F120: Sample, O3, C, Gordon	Abundances (Normalized): F130: Sample, O3, A, Mia	Abundances (Normalized): F131: Sample, O3, B, Mia	Abundances (Normalized): F132: Sample, O3, C, Mia	Abundances (Normalized): F142: Sample, O3, A, Prinzessin	Abundances (Normalized): F143: Sample, O3, B, Prinzessin	Abundances (Normalized): F144: Sample, O3, C, Prinzessin	Abundances (Normalized): F109: Sample, P, A, Fussel	Abundances (Normalized): F110: Sample, P, B, Fussel	Abundances (Normalized): F111: Sample, P, C, Fussel	Abundances (Normalized): F121: Sample, P, A, Gordon	Abundances (Normalized): F122: Sample, P, B, Gordon	Abundances (Normalized): F123: Sample, P, C, Gordon	Abundances (Normalized): F133: Sample, P, A, Mia	Abundances (Normalized): F134: Sample, P, B, Mia	Abundances (Normalized): F135: Sample, P, C, Mia	Abundances (Normalized): F145: Sample, P, A, Prinzessin	Abundances (Normalized): F146: Sample, P, B, Prinzessin	Abundances (Normalized): F147: Sample, P, C, Prinzessin	Abundances (Normalized): F112: Sample, Z3, A, Fussel	Abundances (Normalized): F113: Sample, Z3, B, Fussel	Abundances (Normalized): F114: Sample, Z3, C, Fussel	Abundances (Normalized): F124: Sample, Z3, A, Gordon	Abundances (Normalized): F125: Sample, Z3, B, Gordon	Abundances (Normalized): F126: Sample, Z3, C, Gordon
	XP_003996465.1	pigment epithelium-derived factor [Felis catus]	LDLQEVNNWVQAQMK	2	908.456	69.3185
	XP_003996465.1	pigment epithelium-derived factor [Felis catus]	LQSLFDSPDFSK	2	692.344	54.229		2.37892e+07	3.75251e+07	4.1857e+07	5.35289e+07	5.5283e+07	6.01947e+07	2.68095e+07	2.92407e+07	3.16787e+07	3.55329e+07	4.43155e+07	4.35807e+07	1.44222e+07	2.5036e+07	2.17441e+07	6.43641e+07	8.86878e+07	9.42598e+07	5.7528e+07	3.80691e+07	3.65579e+07	2.62101e+07	3.49432e+07	3.77516e+07	2.01135e+07	2.48279e+07	2.50323e+07	1.79597e+07	1.97925e+07	2.15176e+07	3.65543e+07	3.58994e+07	3.70717e+07	1.84362e+07	1.89309e+07	2.06427e+07	5.84149e+07	4.60144e+07	4.61428e+07	7487136	8.98702e+06	1.0842e+07
	XP_003996465.1	pigment epithelium-derived factor [Felis catus]	YGLDSDLSCK	2	579.258	39.1552	1xCarbamidomethyl [C9]	1.97667e+06	1.85131e+06	2.24452e+06	2.2754e+06	2.654e+06	2.70712e+06	3.12408e+06	3.3866e+06	3.74792e+06	2.15891e+06	2.47328e+06	2.30818e+06	2.31421e+06	2.81802e+06	2.82311e+06	2.82236e+06	3.09766e+06	2.82072e+06				3.43653e+06	3.68222e+06	4.37381e+06	2.02448e+06	2.08264e+06	2.00388e+06	2.12025e+06	1.9896e+06	2.19362e+06	2.43034e+06	2.98679e+06	3.38853e+06	2.99365e+06	3.70431e+06	4.13015e+06				1.93172e+06	1.72766e+06	2.15594e+06
	XP_003996465.1	pigment epithelium-derived factor [Felis catus]	TIQAVLTIPK	2	542.342	49.9616		2.0058e+06	1.7154e+06	1.65906e+06	2.30847e+06	2.27473e+06	2.29422e+06	3.47787e+06	3.31086e+06	3.29767e+06	2.461e+06	1.87823e+06	2.52122e+06	2.75448e+06	2.58095e+06	2.37413e+06	2.59487e+06	2.9772e+06	2.97922e+06				3.29641e+06	3.45865e+06	3.28291e+06	2.153e+06	1.99487e+06	2.00105e+06	2.25916e+06	1.97961e+06	2.36341e+06	3.71805e+06	3.77225e+06	3.73264e+06	3.34363e+06	3.34662e+06	3.65816e+06				2.2538e+06	2.01039e+06	2.06418e+06
	XP_003996465.1	pigment epithelium-derived factor [Felis catus]	DTDTGALLFIGK	2	625.834	58.406		1.18706e+06	979564	1.18933e+06	1.09776e+06	1.1124e+06	1.3605e+06	1.52876e+06	1.53761e+06	1.57821e+06	1.44455e+06	1.78098e+06	1.50959e+06	1.78359e+06	1.32731e+06	1.35842e+06	1.22379e+06	1.19318e+06	1.27385e+06				1.73833e+06	1.77321e+06	1.73163e+06	769061		1.04668e+06	859321	736814	710683	2.10423e+06	1.95221e+06	2.04643e+06	2.64967e+06	2.62801e+06	2.25932e+06				603722	580560	677022
	XP_003996465.1	pigment epithelium-derived factor [Felis catus]	ELLAAVTAPQK	2	570.835	42.705		2.40976e+06	2.48034e+06	2.55312e+06	1.68653e+06	2.31604e+06	2.4351e+06	2.28019e+06	2.24982e+06	2.87605e+06	2.9866e+06	3.3537e+06	3.30865e+06	3.77258e+06	3.43666e+06	3.01037e+06	2.84177e+06	3.00208e+06	3.06395e+06				4.40961e+06	4.77636e+06	5.06823e+06	1.68536e+06	2.09697e+06	1.93118e+06	1.99588e+06	2.15184e+06	2.09504e+06	2.3624e+06	2.68651e+06	3.10343e+06	2.99276e+06	3.25761e+06	3.38529e+06				2.04037e+06	2.03272e+06	2.13002e+06
	XP_003996465.1	pigment epithelium-derived factor [Felis catus]	GGFEWNEDGASTAPSAGLQPAR	2	1109.52	51.3945		870690	536008	673807				2.86044e+06	1.22856e+06	2.16797e+06	1.1409e+06	2.35451e+06	1.08133e+06	1.07155e+06	2.09777e+06	1.07314e+06	983004	660543	1.78129e+06				1.63922e+06	1.35505e+06	986821	889524	1.52971e+06	1.7223e+06	606246	2.15411e+06	652385	1.08719e+06	1.12817e+06	1.02867e+06		808338	912239				726004	1.54725e+06	1.22763e+06
	XP_003996465.1	pigment epithelium-derived factor [Felis catus]	LSYEGEVTK	2	513.261	31.2352		1.34768e+06	677793	660082	2.19354e+06	1.52527e+06	1.83788e+06	3.28612e+06	2.18279e+06	1.84193e+06	1.28596e+06	852307	565087	1.81623e+06	1.53995e+06	1.62176e+06	2.40927e+06	1.45399e+06	1.33361e+06				2.77135e+06	2.08296e+06	1.94363e+06		823314	712453				3.10309e+06	1.75342e+06	1.55712e+06		1.50517e+06	1.3234e+06	709023		600976	1497368	782563	740797
High	Master Protein	XP_003993719.1	beta-1,4-glucuronyltransferase 1 [Felis catus]	80.421	24	8	184	8	415	47.1	7.03	435.26	1.019	0.818	0.894	0.970135	0.689667	0.597797	0.995208	0.907431	0.980982	23.36	29.53	41.93	2.7424e+07	2.98257e+07	2.88704e+07	3.16869e+07	2.9526e+07	2.96671e+07	1.85602e+07	1.83327e+07	1.7932e+07	2.43166e+07	2.3354e+07	2.08398e+07	2.39362e+07	2.18412e+07	2.25974e+07	2.79131e+07	2.64071e+07	2.61747e+07	3.96687e+06	5.4822e+06	2.62949e+06	2.25933e+07	2.01441e+07	1.89951e+07	2.92692e+07
	Master Protein Accessions	Master Protein Descriptions	Sequence	Charge (by Search Engine): Sequest HT	m/z [Da] (by Search Engine): Sequest HT	RT [min] (by Search Engine): Sequest HT	Modifications	Abundances (Normalized): F103: Sample, A3, A, Fussel	Abundances (Normalized): F104: Sample, A3, B, Fussel	Abundances (Normalized): F105: Sample, A3, C, Fussel	Abundances (Normalized): F115: Sample, A3, A, Gordon	Abundances (Normalized): F116: Sample, A3, B, Gordon	Abundances (Normalized): F117: Sample, A3, C, Gordon	Abundances (Normalized): F127: Sample, A3, A, Mia	Abundances (Normalized): F128: Sample, A3, B, Mia	Abundances (Normalized): F129: Sample, A3, C, Mia	Abundances (Normalized): F139: Sample, A3, A, Prinzessin	Abundances (Normalized): F140: Sample, A3, B, Prinzessin	Abundances (Normalized): F141: Sample, A3, C, Prinzessin	Abundances (Normalized): F106: Sample, O3, A, Fussel	Abundances (Normalized): F107: Sample, O3, C, Fussel	Abundances (Normalized): F108: Sample, O3, B, Fussel	Abundances (Normalized): F118: Sample, O3, A, Gordon	Abundances (Normalized): F119: Sample, O3, B, Gordon	Abundances (Normalized): F120: Sample, O3, C, Gordon	Abundances (Normalized): F130: Sample, O3, A, Mia	Abundances (Normalized): F131: Sample, O3, B, Mia	Abundances (Normalized): F132: Sample, O3, C, Mia	Abundances (Normalized): F142: Sample, O3, A, Prinzessin	Abundances (Normalized): F143: Sample, O3, B, Prinzessin	Abundances (Normalized): F144: Sample, O3, C, Prinzessin	Abundances (Normalized): F109: Sample, P, A, Fussel	Abundances (Normalized): F110: Sample, P, B, Fussel	Abundances (Normalized): F111: Sample, P, C, Fussel	Abundances (Normalized): F121: Sample, P, A, Gordon	Abundances (Normalized): F122: Sample, P, B, Gordon	Abundances (Normalized): F123: Sample, P, C, Gordon	Abundances (Normalized): F133: Sample, P, A, Mia	Abundances (Normalized): F134: Sample, P, B, Mia	Abundances (Normalized): F135: Sample, P, C, Mia	Abundances (Normalized): F145: Sample, P, A, Prinzessin	Abundances (Normalized): F146: Sample, P, B, Prinzessin	Abundances (Normalized): F147: Sample, P, C, Prinzessin	Abundances (Normalized): F112: Sample, Z3, A, Fussel	Abundances (Normalized): F113: Sample, Z3, B, Fussel	Abundances (Normalized): F114: Sample, Z3, C, Fussel	Abundances (Normalized): F124: Sample, Z3, A, Gordon	Abundances (Normalized): F125: Sample, Z3, B, Gordon	Abundances (Normalized): F126: Sample, Z3, C, Gordon
	XP_003993719.1	beta-1,4-glucuronyltransferase 1 [Felis catus]	QWAGTALVVPAFEIR	2	829.457	66.8231		3.89492e+06	1.64443e+06	1.84429e+06	840954	379535	253633	901434	1.19746e+06	520997	1.97622e+06	2.01893e+06	1.13104e+06	967886	568993	568960	1.2336e+06	937484	399419	134865			882312	426040		1.58945e+06	1.20425e+06	885525	1.75781e+06	1.65505e+06	1.77536e+06	2.1998e+06	1.73162e+06	1.03044e+06	2.07787e+06	1.80282e+06	1.61847e+06			494746	1.78716e+06	1.92509e+06	1.80633e+06
	XP_003993719.1	beta-1,4-glucuronyltransferase 1 [Felis catus]	YEAAVPDPR	2	509.254	33.6642		4.94761e+06	5.24238e+06	4.76889e+06	6.72225e+06	6.4444e+06	7.47881e+06	4.96083e+06	4.26765e+06	4.89298e+06	4.90138e+06	4.2209e+06	3.42555e+06	3.97488e+06	5.53242e+06	5.46574e+06	5.91822e+06	6.15649e+06	6.28316e+06	3.19778e+06	3.23404e+06		4.82288e+06	4.64212e+06	4.52147e+06	5.16877e+06	4.42516e+06	4.14126e+06	4.92312e+06	5.49353e+06	4.00971e+06	5.95104e+06	5.458e+06	5.39852e+06	3.08867e+06	2.83165e+06	2.32791e+06	924699			6442916	5.54927e+06	4.78969e+06
	XP_003993719.1	beta-1,4-glucuronyltransferase 1 [Felis catus]	WEGPLSVSVFAATK	2	746.395	61.4509		2.03031e+06	1.5175e+06	1.66472e+06	1.56253e+06	1.11105e+06	790861	826315	817181	689783	1.42692e+06	1.1369e+06	1.24353e+06	1.15851e+06	814387	1.10464e+06	1.75584e+06	1.52647e+06	1.39723e+06				1.47965e+06	1.20622e+06	909443	1.95201e+06	1.92014e+06	2.10932e+06	1.91321e+06	1.51955e+06	1.7904e+06	867789		741769	684484						1.44297e+06	1.47935e+06	1.58526e+06
	XP_003993719.1	beta-1,4-glucuronyltransferase 1 [Felis catus]	TALASGGVLDASGDYR	2	776.884	46.3108		7.23867e+06	8.65921e+06	8.67529e+06	1.00156e+07	1.00184e+07	9.8647e+06	5.61065e+06	5.89827e+06	6.03712e+06	7.81908e+06	7.97049e+06	8.50446e+06	8.35735e+06	7.10304e+06	6.67339e+06	8.14264e+06	8.84742e+06	9.32448e+06				7.4107e+06	6.78849e+06	6.98293e+06	7.98549e+06	8.27164e+06	9.59385e+06	6.79028e+06	7.08382e+06	8.09555e+06	6.56811e+06	7.42729e+06	7.98155e+06	5.37523e+06	5.32052e+06	6.07517e+06				8152046	9.68502e+06	8.63249e+06
	XP_003993719.1	beta-1,4-glucuronyltransferase 1 [Felis catus]	EEAQLATVLTYALSSHCPDMR	3	803.376	63.4393	1xCarbamidomethyl [C17]; 1xOxidation [M20]	701277	878130	1.00192e+06	916164	977631	927661	663248	388157	446525	1.03918e+06	588828	528630	876675	1.1718e+06	951063	1.01588e+06	1.02503e+06	833647	634229	2.24816e+06	2.62949e+06	984955	818789	626658	969955	1.31124e+06	1.25655e+06	900853	1.28464e+06	1.09107e+06	902703	609628	916873	1.00771e+06	2.32401e+06	2.0734e+06	454324	1.17229e+06		901735	1.23925e+06	1.31524e+06
	XP_003993719.1	beta-1,4-glucuronyltransferase 1 [Felis catus]	EEAQLATVLTYALSSHCPDMR	3	798.048	66.2745	1xCarbamidomethyl [C17]	2.09858e+06	3.94944e+06	3.44996e+06	2.20704e+06	1.52519e+06	851816	1.08008e+06	1.47814e+06	1.01883e+06	1.95447e+06	2.1865e+06	1.39518e+06	4.34912e+06	2.30732e+06	2.80684e+06	2.84098e+06	1.85545e+06	1.63505e+06				2.20271e+06	1.85914e+06	1.40983e+06	3.8881e+06	3.52634e+06	3.26302e+06	4.08393e+06	3.02506e+06	2.57595e+06	2.06717e+06	1.8212e+06	985052							4.18791e+06	4.31875e+06	3.919e+06
	XP_003993719.1	beta-1,4-glucuronyltransferase 1 [Felis catus]	VAMHLVCPSR	3	390.536	33.4945	1xCarbamidomethyl [C7]	1.74062e+06	1.71105e+06	1.45273e+06	2.18762e+06	2.25228e+06	2.83797e+06	625996	823119	790953	729657	1.00896e+06	898254				1.17348e+06	1.38975e+06	1.35251e+06							1.53645e+06	4.45093e+06	4.54532e+06	1.65537e+06	2.61355e+06	2.35924e+06	1.74485e+06	2.71661e+06	1.99903e+06	646002		547858				2.43936e+06	534225	618482
	XP_003993719.1	beta-1,4-glucuronyltransferase 1 [Felis catus]	VAMHLVCPSR	3	395.867	24.8584	1xCarbamidomethyl [C7]; 1xOxidation [M3]	164336	138090	264659	415011	498082	538824	158581	292024	358932	168692	209414	246908	169560	234488	303896	298199	386534	462372				247500	288789	341461	341305	411612	388367	222306	339228	315360	159894	279019	350433							44637.5	479412	389656
	XP_003993719.1	beta-1,4-glucuronyltransferase 1 [Felis catus]	EPGEFALLR	2	516.28	50.7558		3.596e+06	4.50187e+06	4.08752e+06	3.41423e+06	3.65662e+06	3.77677e+06	1.81597e+06	1.97013e+06	2.05511e+06	2.65806e+06	2.8951e+06	2.62597e+06	2.65624e+06	2.59456e+06	2.50539e+06	2.67691e+06	2.50097e+06	2.60283e+06				2.7671e+06	2.59039e+06	2.84901e+06	3.67568e+06	3.98648e+06	4.01157e+06	3.01626e+06	3.27102e+06	3.4119e+06	3.23292e+06	3.39218e+06	2.60366e+06	2.16819e+06	2.08492e+06	2.06693e+06				3.76875e+06	3.55548e+06	3.74186e+06
	XP_003993719.1	beta-1,4-glucuronyltransferase 1 [Felis catus]	VPTFDER	2	432.217	31.6801		1.01163e+06	1.58365e+06	1.66043e+06	3.40547e+06	2.66287e+06	2.34609e+06	1.91706e+06	1.20058e+06	1.12079e+06	1.64292e+06	1.11801e+06	840279	1.42597e+06	1.51417e+06	2.21748e+06	2.85736e+06	1.7815e+06	1.88403e+06				1.7955e+06	1.52415e+06	1.35432e+06	2.16194e+06	1.30397e+06	996703	1.07233e+06	1.08722e+06	665669	1.24526e+06	1.25209e+06	1.28077e+06	1.83207e+06	1.39659e+06	1.32489e+06				1.63658e+06	1.04376e+06	711437
High	Master Protein	XP_011284260.1	copper transport protein ATOX1 [Felis catus]	120.877	85	6	370	6	68	7.4	6.51	1152.24	0.943	0.614	0.99	0.590893	0.112028	0.858843	0.908438	0.323769	0.998221	23.76	58.13	44.36	2.13209e+08	1.45256e+08	1.49209e+08	2.14837e+08	1.88273e+08	1.87678e+08	1.31112e+08	1.13702e+08	1.15358e+08	2.55802e+08	2.64675e+08	2.71798e+08	8.96256e+07	1.13232e+08	1.12352e+08	1.47799e+08	1.40757e+08	1.29676e+08	3.97287e+07	4.30777e+07	4.21647e+07	2.35746e+08	2.1217e+08	2.0257e+08	1.43923e+08
	Master Protein Accessions	Master Protein Descriptions	Sequence	Charge (by Search Engine): Sequest HT	m/z [Da] (by Search Engine): Sequest HT	RT [min] (by Search Engine): Sequest HT	Modifications	Abundances (Normalized): F103: Sample, A3, A, Fussel	Abundances (Normalized): F104: Sample, A3, B, Fussel	Abundances (Normalized): F105: Sample, A3, C, Fussel	Abundances (Normalized): F115: Sample, A3, A, Gordon	Abundances (Normalized): F116: Sample, A3, B, Gordon	Abundances (Normalized): F117: Sample, A3, C, Gordon	Abundances (Normalized): F127: Sample, A3, A, Mia	Abundances (Normalized): F128: Sample, A3, B, Mia	Abundances (Normalized): F129: Sample, A3, C, Mia	Abundances (Normalized): F139: Sample, A3, A, Prinzessin	Abundances (Normalized): F140: Sample, A3, B, Prinzessin	Abundances (Normalized): F141: Sample, A3, C, Prinzessin	Abundances (Normalized): F106: Sample, O3, A, Fussel	Abundances (Normalized): F107: Sample, O3, C, Fussel	Abundances (Normalized): F108: Sample, O3, B, Fussel	Abundances (Normalized): F118: Sample, O3, A, Gordon	Abundances (Normalized): F119: Sample, O3, B, Gordon	Abundances (Normalized): F120: Sample, O3, C, Gordon	Abundances (Normalized): F130: Sample, O3, A, Mia	Abundances (Normalized): F131: Sample, O3, B, Mia	Abundances (Normalized): F132: Sample, O3, C, Mia	Abundances (Normalized): F142: Sample, O3, A, Prinzessin	Abundances (Normalized): F143: Sample, O3, B, Prinzessin	Abundances (Normalized): F144: Sample, O3, C, Prinzessin	Abundances (Normalized): F109: Sample, P, A, Fussel	Abundances (Normalized): F110: Sample, P, B, Fussel	Abundances (Normalized): F111: Sample, P, C, Fussel	Abundances (Normalized): F121: Sample, P, A, Gordon	Abundances (Normalized): F122: Sample, P, B, Gordon	Abundances (Normalized): F123: Sample, P, C, Gordon	Abundances (Normalized): F133: Sample, P, A, Mia	Abundances (Normalized): F134: Sample, P, B, Mia	Abundances (Normalized): F135: Sample, P, C, Mia	Abundances (Normalized): F145: Sample, P, A, Prinzessin	Abundances (Normalized): F146: Sample, P, B, Prinzessin	Abundances (Normalized): F147: Sample, P, C, Prinzessin	Abundances (Normalized): F112: Sample, Z3, A, Fussel	Abundances (Normalized): F113: Sample, Z3, B, Fussel	Abundances (Normalized): F114: Sample, Z3, C, Fussel	Abundances (Normalized): F124: Sample, Z3, A, Gordon	Abundances (Normalized): F125: Sample, Z3, B, Gordon	Abundances (Normalized): F126: Sample, Z3, C, Gordon
	XP_011284260.1	copper transport protein ATOX1 [Felis catus]	LGGVEFDIDLPNKK	3	515.616	51.2675		1.05316e+07	3.92961e+06	4.24154e+06	1.91696e+07	1.80077e+07	1.93288e+07	8.34432e+06	8.55237e+06	8.99516e+06	1.41666e+07	2.03061e+07	2.39536e+07	6.11243e+06	7.85053e+06	7.11259e+06	7.09265e+06	8.82653e+06	7.951e+06	5.22297e+06			2.07631e+07	1.91857e+07	2.05711e+07	1.45617e+07	1.57238e+07	1.53699e+07	1.4698e+07	1.75613e+07	1.9383e+07	2.02574e+07	2.12005e+07	1.96995e+07	5.89246e+06	5.77901e+06	5.50233e+06	4.13215e+06	3.48374e+06	3.42978e+06	2.11623e+07	1.92363e+07	2.10382e+07
	XP_011284260.1	copper transport protein ATOX1 [Felis catus]	LGGVEFDIDLPNK	2	708.872	57.624		9.55626e+07	5.14199e+07	4.99176e+07	8.26598e+07	6.91333e+07	7.35001e+07	5.18795e+07	4.96076e+07	4.86714e+07	6.55578e+07	1.14319e+08	1.15078e+08	1.73344e+07	3.97111e+07	4.01985e+07	5.28228e+07	5.38082e+07	5.18927e+07	1.65428e+07	1.19748e+07	1.08947e+07	8.72224e+07	6.93195e+07	7.63975e+07	3.92267e+07	4.46014e+07	4.79997e+07	7.95668e+07	9.42456e+07	1.00369e+08	5.90778e+07	6.23559e+07	6.18226e+07	5.43348e+07	5.36974e+07	5.5902e+07	1.30064e+07	1.07872e+07	1.02181e+07	57086976	7.55034e+07	7.18779e+07
	XP_011284260.1	copper transport protein ATOX1 [Felis catus]	VCINSEHSVDLLLETLGK	2	1014.03	62.7379	1xCarbamidomethyl [C2]	4.17149e+07	3.92294e+07	3.58388e+07	2.90873e+07	2.01635e+07	1.57672e+07	2.62465e+07	1.65925e+07	1.75059e+07	8.57736e+07	4.69103e+07	4.42569e+07	2.69508e+07	2.16407e+07	2.16445e+07	2.85342e+07	2.2773e+07	1.57119e+07		2.2403e+06	1.84003e+06	5.01498e+07	3.74422e+07	2.64326e+07	3.35156e+07	3.08899e+07	3.28789e+07	6.9368e+07	7.57646e+07	7.53886e+07	3.65466e+07	2.95901e+07	3.26448e+07	1.38021e+07	1.11635e+07	1.14592e+07	657120	540914	463005	5.05724e+07	6.14305e+07	5.85593e+07
	XP_011284260.1	copper transport protein ATOX1 [Felis catus]	KVCINSEHSVDLLLETLGK	3	719.053	58.0472	1xCarbamidomethyl [C3]				1.45618e+06	506813	414054					441880				520360	606779		348058		3.53168e+06	2.94098e+06	2.84015e+06	1.93217e+06	1.1563e+06	3.4184e+06	2.9097e+06	3.14595e+06	3.04949e+06	2.74768e+06	2.43774e+06	3.2989e+06	1.87634e+06	1.21313e+06					495633		4799885	4.90192e+06	4.7781e+06
	XP_011284260.1	copper transport protein ATOX1 [Felis catus]	HEFSVDMTCEGCSNAVSR	2	1043.42	40.6052	2xCarbamidomethyl [C9; C12]	4.81148e+07	3.61479e+07	4.18016e+07	3.12548e+07	3.17112e+07	3.47096e+07	2.43717e+07	2.20922e+07	2.48317e+07	6.02564e+07	5.64808e+07	6.27803e+07	2.41636e+07	2.45965e+07	1.93003e+07	2.37054e+07	2.65805e+07	2.65404e+07	9.69499e+06	1.0653e+07	1.28127e+07	2.80829e+07	3.38691e+07	3.5331e+07	2.38617e+07	2.51785e+07	2.81793e+07	4.37703e+07	3.75382e+07	4.38029e+07	2.86352e+07	2.72033e+07	2.95926e+07	3.48465e+07	2.82662e+07	3.64511e+07	1.02179e+07	8.98437e+06	1.118e+07	3.54907e+07	3.52243e+07	4.09292e+07
	XP_011284260.1	copper transport protein ATOX1 [Felis catus]	HEFSVDMTCEGCSNAVSR	2	1051.42	34.2352	2xCarbamidomethyl [C9; C12]; 1xOxidation [M7]	6.15274e+06	4.2413e+06	5.62481e+06	8.34356e+06	9.85349e+06	1.01434e+07	3.76205e+06	4.7017e+06	4.55833e+06	8.11068e+06	9.73377e+06	1.19398e+07	2.71587e+06	6.63621e+06	3.55452e+06	4.48196e+06	5.81927e+06	4.65376e+06		2.14556e+06	3.25231e+06	6.46215e+06	9.59357e+06	8.60423e+06	6.96666e+06	5.53101e+06	5.29554e+06	8.15616e+06	1.0701e+07	1.18594e+07	3.16032e+06	6.51915e+06	5.71568e+06	2.17002e+06	3.62173e+06		869060	875054		6.89487e+06	8.07845e+06	7.56817e+06
	XP_011284260.1	copper transport protein ATOX1 [Felis catus]	AVSYLGPK	2	417.74	31.7296		1.11322e+07	1.02882e+07	1.17851e+07	4.2866e+07	3.88965e+07	3.38145e+07	1.6508e+07	1.21559e+07	1.07961e+07	2.19373e+07	1.64829e+07	1.37891e+07	1.23485e+07	1.27967e+07	2.00209e+07	3.05554e+07	2.29491e+07	2.25778e+07	8.26791e+06	1.25324e+07	1.0424e+07	4.02257e+07	4.08282e+07	3.40778e+07	2.23725e+07	1.74382e+07	1.13781e+07	2.76702e+07	3.05841e+07	1.85084e+07	1.66805e+07	1.35753e+07	1.26466e+07	6.25628e+06	5.95126e+06	4.75909e+06	4.68313e+06	5.72568e+06	4.63926e+06	31964152	2.02785e+07	1.44033e+07
High	Master Protein	XP_019695041.2	LOW QUALITY PROTEIN: A disintegrin and metalloproteinase with thrombospondin motifs 1 [Felis catus]	8.322	3	2	2	2	953	103.6	7.5	4.47	1.979	0.887	0.76	0.0907574	0.904728	0.278369	0.296757	0.97638	0.732236	76.8	36.87	88.21	1.84667e+06		259267	366695			218162			1.12396e+06	585991	659883	237103						461066		524798	488257	378808	412049	313782
	Master Protein Accessions	Master Protein Descriptions	Sequence	Charge (by Search Engine): Sequest HT	m/z [Da] (by Search Engine): Sequest HT	RT [min] (by Search Engine): Sequest HT	Modifications	Abundances (Normalized): F103: Sample, A3, A, Fussel	Abundances (Normalized): F104: Sample, A3, B, Fussel	Abundances (Normalized): F105: Sample, A3, C, Fussel	Abundances (Normalized): F115: Sample, A3, A, Gordon	Abundances (Normalized): F116: Sample, A3, B, Gordon	Abundances (Normalized): F117: Sample, A3, C, Gordon	Abundances (Normalized): F127: Sample, A3, A, Mia	Abundances (Normalized): F128: Sample, A3, B, Mia	Abundances (Normalized): F129: Sample, A3, C, Mia	Abundances (Normalized): F139: Sample, A3, A, Prinzessin	Abundances (Normalized): F140: Sample, A3, B, Prinzessin	Abundances (Normalized): F141: Sample, A3, C, Prinzessin	Abundances (Normalized): F106: Sample, O3, A, Fussel	Abundances (Normalized): F107: Sample, O3, C, Fussel	Abundances (Normalized): F108: Sample, O3, B, Fussel	Abundances (Normalized): F118: Sample, O3, A, Gordon	Abundances (Normalized): F119: Sample, O3, B, Gordon	Abundances (Normalized): F120: Sample, O3, C, Gordon	Abundances (Normalized): F130: Sample, O3, A, Mia	Abundances (Normalized): F131: Sample, O3, B, Mia	Abundances (Normalized): F132: Sample, O3, C, Mia	Abundances (Normalized): F142: Sample, O3, A, Prinzessin	Abundances (Normalized): F143: Sample, O3, B, Prinzessin	Abundances (Normalized): F144: Sample, O3, C, Prinzessin	Abundances (Normalized): F109: Sample, P, A, Fussel	Abundances (Normalized): F110: Sample, P, B, Fussel	Abundances (Normalized): F111: Sample, P, C, Fussel	Abundances (Normalized): F121: Sample, P, A, Gordon	Abundances (Normalized): F122: Sample, P, B, Gordon	Abundances (Normalized): F123: Sample, P, C, Gordon	Abundances (Normalized): F133: Sample, P, A, Mia	Abundances (Normalized): F134: Sample, P, B, Mia	Abundances (Normalized): F135: Sample, P, C, Mia	Abundances (Normalized): F145: Sample, P, A, Prinzessin	Abundances (Normalized): F146: Sample, P, B, Prinzessin	Abundances (Normalized): F147: Sample, P, C, Prinzessin	Abundances (Normalized): F112: Sample, Z3, A, Fussel	Abundances (Normalized): F113: Sample, Z3, B, Fussel	Abundances (Normalized): F114: Sample, Z3, C, Fussel	Abundances (Normalized): F124: Sample, Z3, A, Gordon	Abundances (Normalized): F125: Sample, Z3, B, Gordon	Abundances (Normalized): F126: Sample, Z3, C, Gordon
	XP_019695041.2	LOW QUALITY PROTEIN: A disintegrin and metalloproteinase with thrombospondin motifs 1 [Felis catus]	GFLAPGFTLQTVGR	2	732.404	60.5218		904018		259267							518090	585991	659883							461066		524798	488257	378808	412049						182882	339877	536981	473247	314221
	XP_019695041.2	LOW QUALITY PROTEIN: A disintegrin and metalloproteinase with thrombospondin motifs 1 [Felis catus]	QLHLELQPDR	3	416.895	39.1192		942656			366695			218162			605866			237103												313782			447432		631156				274954						567548
High	Master Protein	XP_023107729.1	cysteine-rich motor neuron 1 protein isoform X1 [Felis catus]	28.69	3	2	35	2	1037	113.9	5.22	80.38	1.023	1.048	1.227	0.911924	0.596235	0.579369	0.995208	0.869282	0.975919	45.01	34.81	28.56	1.67533e+06	440816	591009	2.59325e+06	1.5989e+06	1.77285e+06	1.47708e+06	696845	1.09463e+06	3.49416e+06	2.90684e+06	3.00038e+06	993700	1.10958e+06	611009	1.46833e+06	705727	614201	2.0332e+07	2.09291e+07	2.09707e+07	1.80278e+06	1.46208e+06	1.35315e+06	2.50562e+06
	Master Protein Accessions	Master Protein Descriptions	Sequence	Charge (by Search Engine): Sequest HT	m/z [Da] (by Search Engine): Sequest HT	RT [min] (by Search Engine): Sequest HT	Modifications	Abundances (Normalized): F103: Sample, A3, A, Fussel	Abundances (Normalized): F104: Sample, A3, B, Fussel	Abundances (Normalized): F105: Sample, A3, C, Fussel	Abundances (Normalized): F115: Sample, A3, A, Gordon	Abundances (Normalized): F116: Sample, A3, B, Gordon	Abundances (Normalized): F117: Sample, A3, C, Gordon	Abundances (Normalized): F127: Sample, A3, A, Mia	Abundances (Normalized): F128: Sample, A3, B, Mia	Abundances (Normalized): F129: Sample, A3, C, Mia	Abundances (Normalized): F139: Sample, A3, A, Prinzessin	Abundances (Normalized): F140: Sample, A3, B, Prinzessin	Abundances (Normalized): F141: Sample, A3, C, Prinzessin	Abundances (Normalized): F106: Sample, O3, A, Fussel	Abundances (Normalized): F107: Sample, O3, C, Fussel	Abundances (Normalized): F108: Sample, O3, B, Fussel	Abundances (Normalized): F118: Sample, O3, A, Gordon	Abundances (Normalized): F119: Sample, O3, B, Gordon	Abundances (Normalized): F120: Sample, O3, C, Gordon	Abundances (Normalized): F130: Sample, O3, A, Mia	Abundances (Normalized): F131: Sample, O3, B, Mia	Abundances (Normalized): F132: Sample, O3, C, Mia	Abundances (Normalized): F142: Sample, O3, A, Prinzessin	Abundances (Normalized): F143: Sample, O3, B, Prinzessin	Abundances (Normalized): F144: Sample, O3, C, Prinzessin	Abundances (Normalized): F109: Sample, P, A, Fussel	Abundances (Normalized): F110: Sample, P, B, Fussel	Abundances (Normalized): F111: Sample, P, C, Fussel	Abundances (Normalized): F121: Sample, P, A, Gordon	Abundances (Normalized): F122: Sample, P, B, Gordon	Abundances (Normalized): F123: Sample, P, C, Gordon	Abundances (Normalized): F133: Sample, P, A, Mia	Abundances (Normalized): F134: Sample, P, B, Mia	Abundances (Normalized): F135: Sample, P, C, Mia	Abundances (Normalized): F145: Sample, P, A, Prinzessin	Abundances (Normalized): F146: Sample, P, B, Prinzessin	Abundances (Normalized): F147: Sample, P, C, Prinzessin	Abundances (Normalized): F112: Sample, Z3, A, Fussel	Abundances (Normalized): F113: Sample, Z3, B, Fussel	Abundances (Normalized): F114: Sample, Z3, C, Fussel	Abundances (Normalized): F124: Sample, Z3, A, Gordon	Abundances (Normalized): F125: Sample, Z3, B, Gordon	Abundances (Normalized): F126: Sample, Z3, C, Gordon
	XP_023107729.1	cysteine-rich motor neuron 1 protein isoform X1 [Felis catus]	NESCGGAYGLHGACDR	3	575.235	27.0565	2xCarbamidomethyl [C4; C14]	821749	440816	591009	965162	875754	979204	568914	696845	618872	1.38618e+06	1.15165e+06	932599	480282	524383	611009	565622	705727	614201	8.6095e+06	1.18273e+07	9.93522e+06	787514	817963	724895	675261	708415	520860	666716	780584	601473	661847	961980	911272	1.02948e+06	654326	554566	2.9358e+06	3.12843e+06	3.47032e+06	773295	688136	636607
	XP_023107729.1	cysteine-rich motor neuron 1 protein isoform X1 [Felis catus]	SCPGSIVQGVCGCCYMCAR	2	1111.44	49.3738	5xCarbamidomethyl [C2; C11; C13; C14; C17]	853578			1.62809e+06	723145	793641	908163		475757	2.10798e+06	1.75519e+06	2.06778e+06	513419	585199		902709			1.17225e+07	9.10177e+06	1.10354e+07	1.01527e+06	644117	628254	1.83036e+06	1.10384e+06	1.2081e+06	1.46824e+06	996951	660758	1.48691e+06	1.5777e+06	2.59973e+06				3.86281e+06	4.924e+06	4.92528e+06	2.27409e+06	2.35706e+06	2.31129e+06
High	Master Protein	XP_003983071.2	LOW QUALITY PROTEIN: filamin-C [Felis catus]	43.849	6	10	47	7	2720	290.3	6.07	66.75	0.97	1.148	0.98	0.895088	0.38671	0.831408	0.991745	0.732596	0.998221	10.85	18.85	37.76	4.16296e+06	3.84584e+06	3.29214e+06	4.467e+06	3.83085e+06	5.36197e+06	4.9034e+06	3.71102e+06	1.80584e+06	5.79579e+06	4.68623e+06	4.18484e+06	4.09588e+06	3.22992e+06	3.05529e+06	5.22917e+06	4.236e+06	4.36744e+06	2.08655e+07	1.69528e+07	1.66846e+07	4.03152e+06	2.16093e+06	4.18247e+06	3.68747e+06
	Master Protein Accessions	Master Protein Descriptions	Sequence	Charge (by Search Engine): Sequest HT	m/z [Da] (by Search Engine): Sequest HT	RT [min] (by Search Engine): Sequest HT	Modifications	Abundances (Normalized): F103: Sample, A3, A, Fussel	Abundances (Normalized): F104: Sample, A3, B, Fussel	Abundances (Normalized): F105: Sample, A3, C, Fussel	Abundances (Normalized): F115: Sample, A3, A, Gordon	Abundances (Normalized): F116: Sample, A3, B, Gordon	Abundances (Normalized): F117: Sample, A3, C, Gordon	Abundances (Normalized): F127: Sample, A3, A, Mia	Abundances (Normalized): F128: Sample, A3, B, Mia	Abundances (Normalized): F129: Sample, A3, C, Mia	Abundances (Normalized): F139: Sample, A3, A, Prinzessin	Abundances (Normalized): F140: Sample, A3, B, Prinzessin	Abundances (Normalized): F141: Sample, A3, C, Prinzessin	Abundances (Normalized): F106: Sample, O3, A, Fussel	Abundances (Normalized): F107: Sample, O3, C, Fussel	Abundances (Normalized): F108: Sample, O3, B, Fussel	Abundances (Normalized): F118: Sample, O3, A, Gordon	Abundances (Normalized): F119: Sample, O3, B, Gordon	Abundances (Normalized): F120: Sample, O3, C, Gordon	Abundances (Normalized): F130: Sample, O3, A, Mia	Abundances (Normalized): F131: Sample, O3, B, Mia	Abundances (Normalized): F132: Sample, O3, C, Mia	Abundances (Normalized): F142: Sample, O3, A, Prinzessin	Abundances (Normalized): F143: Sample, O3, B, Prinzessin	Abundances (Normalized): F144: Sample, O3, C, Prinzessin	Abundances (Normalized): F109: Sample, P, A, Fussel	Abundances (Normalized): F110: Sample, P, B, Fussel	Abundances (Normalized): F111: Sample, P, C, Fussel	Abundances (Normalized): F121: Sample, P, A, Gordon	Abundances (Normalized): F122: Sample, P, B, Gordon	Abundances (Normalized): F123: Sample, P, C, Gordon	Abundances (Normalized): F133: Sample, P, A, Mia	Abundances (Normalized): F134: Sample, P, B, Mia	Abundances (Normalized): F135: Sample, P, C, Mia	Abundances (Normalized): F145: Sample, P, A, Prinzessin	Abundances (Normalized): F146: Sample, P, B, Prinzessin	Abundances (Normalized): F147: Sample, P, C, Prinzessin	Abundances (Normalized): F112: Sample, Z3, A, Fussel	Abundances (Normalized): F113: Sample, Z3, B, Fussel	Abundances (Normalized): F114: Sample, Z3, C, Fussel	Abundances (Normalized): F124: Sample, Z3, A, Gordon	Abundances (Normalized): F125: Sample, Z3, B, Gordon	Abundances (Normalized): F126: Sample, Z3, C, Gordon
	XP_003983071.2	LOW QUALITY PROTEIN: filamin-C [Felis catus]	VSGPGVEPHGVLR	3	435.242	33.9615		256107	375014	375260	615674	753167	940209	349986	376186		717191	499429		202704	333653	323929	362486	744183	585915	2.79398e+06	2.6296e+06	3.58585e+06	673622		630970	383779	510949	774167			365314	732969	703206	786685				2.89861e+06	3.89018e+06	3.3883e+06		265624	329622
	XP_003983071.2	LOW QUALITY PROTEIN: filamin-C [Felis catus]	YGGDEIPYSPFR	2	700.829	53.2412		717281	720607		503442		516559	648123			1.14943e+06		543999	554604			499371			5.83827e+06	4.50386e+06	4.86806e+06	694411						421130			912051	660202	520296	941240		1.10264e+06	1.79249e+06	1.17085e+06
	XP_003983071.2; XP_023105179.1	LOW QUALITY PROTEIN: filamin-C [Felis catus] filamin-A isoform X1 [Felis catus]	AEISFEDRK	3	365.521	27.7769		81093.6	71671.4	56040.5	121052			122170	172959	124562	272902	205215	173436	90546.8	100036	148479							148035	126571	146760		91733.2		92268.3	108567		356102	376927	311729	223549	192268
	XP_003983071.2	LOW QUALITY PROTEIN: filamin-C [Felis catus]	DAGEGLLTVQILDPEGKPK	3	660.694	58.365		1.46415e+06	1.02075e+06	1.00739e+06	808716	945111	1.14203e+06	1.48121e+06	1.30139e+06		1.85875e+06	1.59583e+06	1.44506e+06	902251	734871	640128	831978	522888	585796	7.0663e+06	2.42697e+06	1.92851e+06	1.15879e+06		937697	931350	1.12447e+06	1.16942e+06	1.01917e+06	954371	1.08848e+06	1.47444e+06	1.70406e+06	1.956e+06	367138			3.60645e+06	2.15504e+06	3.28813e+06	729434	718417	733583
	XP_003983071.2	LOW QUALITY PROTEIN: filamin-C [Felis catus]	GAGTGGLGLAIEGPSEAK	2	792.912	48.0216		938251	897974	1.11812e+06	1.36475e+06	710170	1.40962e+06	1.089e+06	777801	1.08432e+06	1.2402e+06	1.26726e+06	1.35658e+06	1.47191e+06	1.27485e+06	1.28274e+06	1.79995e+06	1.26502e+06	1.60518e+06				1.42244e+06	734467	1.32267e+06	1.24818e+06	969424	1.48424e+06	2.00614e+06	1.08677e+06	1.04453e+06	1.94213e+06	874212	1.24488e+06	1.32376e+06	989628	1.13112e+06				1.1867e+06	846987	1.09089e+06
	XP_003983071.2; XP_023105179.1	LOW QUALITY PROTEIN: filamin-C [Felis catus] filamin-A isoform X1 [Felis catus]	GQHVPGSPFQFTVGPLGEGGAHK	4	576.792	50.8979														1.54048e+06	1.61913e+06	1.4765e+06	871368	1.14568e+06	1.27431e+06	1.34408e+07	1.50361e+07	1.63109e+07	2.82451e+06	2.70839e+06	2.42459e+06					391712			1.04693e+06	479088	5.5134e+06	6.35718e+06	5.15292e+06				267846
	XP_003983071.2	LOW QUALITY PROTEIN: filamin-C [Felis catus]	ASGPGLNASGIPASLPVEFTIDAR	3	780.745	67.6098		359772						276782		234006	276625	221596	287574	157525	291956	170709							82253.4	148043	85864.9	190363	184650	165838	313709		192265	224175					237267
	XP_019678982.1; XP_003983071.2; XP_023105179.1	filamin-B isoform X1 [Felis catus] LOW QUALITY PROTEIN: filamin-C [Felis catus] filamin-A isoform X1 [Felis catus]	LIALLEVLSQK	2	613.89	68.791																																447526	267446	377893
	XP_003983071.2	LOW QUALITY PROTEIN: filamin-C [Felis catus]	CSYVPTKPIK	3	398.218	29.9751	1xCarbamidomethyl [C1]	427398	831496	791371	405138	782095	504802	515268	633756	487512		576970	551624	321242	594588	637786	666862	494492	450023	1.04543e+06	3.51713e+06	2.83244e+06		826311	748302	538674	567927	420760	166950	966415	683738	487688	445975	442323	297211	372748	263567	1.74154e+06	1.94089e+06	2.56185e+06	139672	725075	613717
	XP_003983071.2	LOW QUALITY PROTEIN: filamin-C [Felis catus]	NAGYGGLGLSIEGPSK	2	760.392	50.8154					769280	640309	848743	543025	621887		553593	525150		485640			1.06852e+06	1.20942e+06	1.14053e+06	4.12153e+06	3.87522e+06	3.46977e+06		452106	456972	395129	353064	487935	660092	757170	777636					1.28137e+06					590806	966114	1.0385e+06
High	Master Protein	XP_003990273.1	neuronal growth regulator 1 isoform X1 [Felis catus]	73.873	23	6	95	6	354	38.6	6.21	247.8	1.47	1.105	1.129	0.0204672	0.396075	0.786328	0.084736	0.740919	0.998053	44.87	34.01	48.71	1.8571e+07	9.3837e+06	9.91627e+06	2.4375e+07	2.40934e+07	2.44846e+07	1.2957e+07	1.1908e+07	1.12996e+07	2.35088e+07	1.90381e+07	1.9274e+07	1.24188e+07	1.09057e+07	1.258e+07	2.18946e+07	2.0385e+07	1.91025e+07	9.34092e+06	4.04587e+06	2.40588e+06	2.02128e+07	1.9234e+07	2.09609e+07	1.48389e+07
	Master Protein Accessions	Master Protein Descriptions	Sequence	Charge (by Search Engine): Sequest HT	m/z [Da] (by Search Engine): Sequest HT	RT [min] (by Search Engine): Sequest HT	Modifications	Abundances (Normalized): F103: Sample, A3, A, Fussel	Abundances (Normalized): F104: Sample, A3, B, Fussel	Abundances (Normalized): F105: Sample, A3, C, Fussel	Abundances (Normalized): F115: Sample, A3, A, Gordon	Abundances (Normalized): F116: Sample, A3, B, Gordon	Abundances (Normalized): F117: Sample, A3, C, Gordon	Abundances (Normalized): F127: Sample, A3, A, Mia	Abundances (Normalized): F128: Sample, A3, B, Mia	Abundances (Normalized): F129: Sample, A3, C, Mia	Abundances (Normalized): F139: Sample, A3, A, Prinzessin	Abundances (Normalized): F140: Sample, A3, B, Prinzessin	Abundances (Normalized): F141: Sample, A3, C, Prinzessin	Abundances (Normalized): F106: Sample, O3, A, Fussel	Abundances (Normalized): F107: Sample, O3, C, Fussel	Abundances (Normalized): F108: Sample, O3, B, Fussel	Abundances (Normalized): F118: Sample, O3, A, Gordon	Abundances (Normalized): F119: Sample, O3, B, Gordon	Abundances (Normalized): F120: Sample, O3, C, Gordon	Abundances (Normalized): F130: Sample, O3, A, Mia	Abundances (Normalized): F131: Sample, O3, B, Mia	Abundances (Normalized): F132: Sample, O3, C, Mia	Abundances (Normalized): F142: Sample, O3, A, Prinzessin	Abundances (Normalized): F143: Sample, O3, B, Prinzessin	Abundances (Normalized): F144: Sample, O3, C, Prinzessin	Abundances (Normalized): F109: Sample, P, A, Fussel	Abundances (Normalized): F110: Sample, P, B, Fussel	Abundances (Normalized): F111: Sample, P, C, Fussel	Abundances (Normalized): F121: Sample, P, A, Gordon	Abundances (Normalized): F122: Sample, P, B, Gordon	Abundances (Normalized): F123: Sample, P, C, Gordon	Abundances (Normalized): F133: Sample, P, A, Mia	Abundances (Normalized): F134: Sample, P, B, Mia	Abundances (Normalized): F135: Sample, P, C, Mia	Abundances (Normalized): F145: Sample, P, A, Prinzessin	Abundances (Normalized): F146: Sample, P, B, Prinzessin	Abundances (Normalized): F147: Sample, P, C, Prinzessin	Abundances (Normalized): F112: Sample, Z3, A, Fussel	Abundances (Normalized): F113: Sample, Z3, B, Fussel	Abundances (Normalized): F114: Sample, Z3, C, Fussel	Abundances (Normalized): F124: Sample, Z3, A, Gordon	Abundances (Normalized): F125: Sample, Z3, B, Gordon	Abundances (Normalized): F126: Sample, Z3, C, Gordon
	XP_003990273.1	neuronal growth regulator 1 isoform X1 [Felis catus]	RDYSLQIQNVDVTDDGPYTCSVQTQHTPR	3	1131.86	49.304	1xCarbamidomethyl [C20]	3.3485e+06	1.86757e+06	2.23023e+06	3.41055e+06	2.82911e+06	3.06729e+06	1.43894e+06	1.09918e+06	1.35294e+06	5.24784e+06	3.08609e+06	3.39275e+06	4.0319e+06	1.24274e+06	2.21376e+06	3.7764e+06	3.47297e+06	2.98517e+06	9.34092e+06	4.04587e+06	2.40588e+06	2.4984e+06	2.42734e+06	3.05482e+06	4.12008e+06	2.58514e+06	3.83896e+06	5.69887e+06	3.03662e+06	4.08909e+06										7.16696e+06	6.69731e+06	6.05916e+06
	XP_003990273.1	neuronal growth regulator 1 isoform X1 [Felis catus]	VVVNFAPTIQEIK	2	729.422	55.0463		6.14737e+06	2.33785e+06	2.61034e+06	5.32832e+06	4.98025e+06	4.5251e+06	4.12924e+06	3.72987e+06	3.48078e+06	6.97555e+06	6.53956e+06	6.73782e+06	2.7611e+06	2.47548e+06	2.42174e+06	5.28974e+06	4.23969e+06	4.08496e+06				5.71543e+06	4.85158e+06	4.44953e+06	3.1942e+06	3.36601e+06	3.15337e+06	4.59552e+06	4.89672e+06	5.28257e+06		1.80416e+06		3.71969e+06	3.44037e+06	3.40424e+06	920288			6.14992e+06	6.31712e+06	6.04675e+06
	XP_003990273.1	neuronal growth regulator 1 isoform X1 [Felis catus]	SSIIFAGGDK	2	497.764	39.0314		4.40424e+06	3.47137e+06	3.41329e+06	7.29983e+06	8.98768e+06	9.22956e+06	3.42669e+06	3.74859e+06	3.87065e+06	5.91888e+06	6.59853e+06	6.50057e+06	3.22231e+06	4.78918e+06	4.57452e+06	6.78291e+06	7.66872e+06	7.08757e+06				5.91383e+06	6.81769e+06	8.08673e+06	3.81265e+06	4.28153e+06	4.21584e+06	5.45397e+06	7.08787e+06	5.37024e+06	1.42475e+07	1.21385e+07	1.27193e+07	2.56584e+06	3.3672e+06		942876	1.31658e+06	1.00557e+06	6775943	7.00218e+06	6.50932e+06
	XP_003990273.1	neuronal growth regulator 1 isoform X1 [Felis catus]	DYSLQIQNVDVTDDGPYTCSVQTQHTPR	3	1079.83	54.223	1xCarbamidomethyl [C19]	1.22895e+06						383251																					1.21256e+06						2.09049e+06	2.59782e+06	2.64533e+06				637078
	XP_003990273.1	neuronal growth regulator 1 isoform X1 [Felis catus]	DQAGEYECSAENDVSFPDVK	2	1130.47	52.2378	1xCarbamidomethyl [C8]				1.09673e+06	1.12454e+06	1.35828e+06				1.35225e+06																		782948									2.20438e+06		2.30912e+06	848136
	XP_003990273.1	neuronal growth regulator 1 isoform X1 [Felis catus]	VSISTLNK	2	431.256	31.6628		3.44199e+06	1.7069e+06	1.66242e+06	7.23951e+06	6.17187e+06	6.30438e+06	3.5789e+06	3.33037e+06	2.59524e+06	4.01427e+06	2.8139e+06	2.64287e+06	2.40352e+06	2.39833e+06	3.36999e+06	6.04555e+06	5.00361e+06	4.94479e+06				6.08514e+06	5.13734e+06	5.36983e+06	3.712e+06	2.82056e+06	2.05946e+06	4.38453e+06	4.22292e+06	2.67529e+06	1.77375e+06	1.52208e+06	1.47467e+06	1.1789e+06	844804	747074				5.1161e+06	4.22744e+06	3.08543e+06
High	Master Protein	XP_019672012.1	complement C5-like isoform X1 [Felis catus]	88.618	20	13	137	13	836	93.8	6.3	277.25	1.072	1.198	0.826	0.776419	0.235653	0.42493	0.963813	0.58487	0.896958	22.29	42.74	5.72	2.1579e+07	1.5337e+07	1.63072e+07	2.02578e+07	1.92396e+07	1.98659e+07	5.59002e+07	5.18144e+07	5.13736e+07	3.10665e+07	2.57895e+07	2.48856e+07	1.26711e+07	1.31388e+07	1.29765e+07	2.19433e+07	1.93425e+07	2.20645e+07	4.21366e+07	4.24054e+07	3.4945e+07	3.72271e+07	3.38459e+07	3.22525e+07	2.97817e+07
	Master Protein Accessions	Master Protein Descriptions	Sequence	Charge (by Search Engine): Sequest HT	m/z [Da] (by Search Engine): Sequest HT	RT [min] (by Search Engine): Sequest HT	Modifications	Abundances (Normalized): F103: Sample, A3, A, Fussel	Abundances (Normalized): F104: Sample, A3, B, Fussel	Abundances (Normalized): F105: Sample, A3, C, Fussel	Abundances (Normalized): F115: Sample, A3, A, Gordon	Abundances (Normalized): F116: Sample, A3, B, Gordon	Abundances (Normalized): F117: Sample, A3, C, Gordon	Abundances (Normalized): F127: Sample, A3, A, Mia	Abundances (Normalized): F128: Sample, A3, B, Mia	Abundances (Normalized): F129: Sample, A3, C, Mia	Abundances (Normalized): F139: Sample, A3, A, Prinzessin	Abundances (Normalized): F140: Sample, A3, B, Prinzessin	Abundances (Normalized): F141: Sample, A3, C, Prinzessin	Abundances (Normalized): F106: Sample, O3, A, Fussel	Abundances (Normalized): F107: Sample, O3, C, Fussel	Abundances (Normalized): F108: Sample, O3, B, Fussel	Abundances (Normalized): F118: Sample, O3, A, Gordon	Abundances (Normalized): F119: Sample, O3, B, Gordon	Abundances (Normalized): F120: Sample, O3, C, Gordon	Abundances (Normalized): F130: Sample, O3, A, Mia	Abundances (Normalized): F131: Sample, O3, B, Mia	Abundances (Normalized): F132: Sample, O3, C, Mia	Abundances (Normalized): F142: Sample, O3, A, Prinzessin	Abundances (Normalized): F143: Sample, O3, B, Prinzessin	Abundances (Normalized): F144: Sample, O3, C, Prinzessin	Abundances (Normalized): F109: Sample, P, A, Fussel	Abundances (Normalized): F110: Sample, P, B, Fussel	Abundances (Normalized): F111: Sample, P, C, Fussel	Abundances (Normalized): F121: Sample, P, A, Gordon	Abundances (Normalized): F122: Sample, P, B, Gordon	Abundances (Normalized): F123: Sample, P, C, Gordon	Abundances (Normalized): F133: Sample, P, A, Mia	Abundances (Normalized): F134: Sample, P, B, Mia	Abundances (Normalized): F135: Sample, P, C, Mia	Abundances (Normalized): F145: Sample, P, A, Prinzessin	Abundances (Normalized): F146: Sample, P, B, Prinzessin	Abundances (Normalized): F147: Sample, P, C, Prinzessin	Abundances (Normalized): F112: Sample, Z3, A, Fussel	Abundances (Normalized): F113: Sample, Z3, B, Fussel	Abundances (Normalized): F114: Sample, Z3, C, Fussel	Abundances (Normalized): F124: Sample, Z3, A, Gordon	Abundances (Normalized): F125: Sample, Z3, B, Gordon	Abundances (Normalized): F126: Sample, Z3, C, Gordon
	XP_019672012.1	complement C5-like isoform X1 [Felis catus]	LWEVHHVSK	3	378.873	27.2416		487617			288068			1.68094e+06	1.13985e+06	1.27176e+06	555317	335049	426554	125039		166957	296483	202740					866595	575387	613353	400406	194041		493942			653137	405068	377552	466315	420372	356464				555499		320020
	XP_019672012.1	complement C5-like isoform X1 [Felis catus]	IYSLDEELKPSQR	3	526.611	42.147		5.84744e+06	5.71737e+06	5.38028e+06	4.89234e+06	6.84256e+06	6.43438e+06	1.11369e+07	1.07484e+07	1.05187e+07	5.08362e+06	5.21585e+06	5.41544e+06	3.99239e+06	4.92348e+06	4.6469e+06	5.07078e+06	6.92819e+06	6.41797e+06				6.84245e+06	7.91309e+06	8.18996e+06	3.3103e+06	5.15252e+06	4.90048e+06	6.25364e+06	7.14712e+06	7.47467e+06	5.25118e+06	6.42419e+06	6.12012e+06	5.00887e+06	4.28711e+06	5.01837e+06				6.49492e+06	8.26399e+06	8.31737e+06
	XP_019672012.1	complement C5-like isoform X1 [Felis catus]	IIHFGTEK	2	472.764	29.8107		282657	166613	156707	492590	585733	451592	2.64003e+06	2.48932e+06	1.96587e+06	425784	361412	367218	119604	278322	363848	415278	359067	379275				1.04035e+06	1.19153e+06	944287	300441	304220	145704	294547	406383	218390	638665	625579	442852	670364	601902	392026		1.48134e+06	1.10627e+06		215148	208278
	XP_019672012.1	complement C5-like isoform X1 [Felis catus]	IESLASTFKHPLIQK	4	428.749	45.0524									844551	823983							353176						949652	1.02681e+06	587575								569396								542789
	XP_019672012.1	complement C5-like isoform X1 [Felis catus]	IPLRYDNGFIVIQTDK	3	631.348	55.5156		2.47512e+06		1.149e+06	2.13975e+06			7.25082e+06	3.83168e+06	3.61866e+06	3.19805e+06	2.21224e+06	2.33893e+06	1.39646e+06	1.58595e+06	1.68633e+06	5.89564e+06		1.83859e+06	1.65753e+07	678683		3.24005e+06	2.3285e+06	1.34044e+06	1.08468e+07		869395	2.74551e+06	1.1939e+06	1.1112e+06	3.10658e+06	2.35829e+06	1.2679e+06	2.15918e+06	652623	652842	3.32813e+07	520939	676051	3921316		1.57186e+06
	XP_019672012.1	complement C5-like isoform X1 [Felis catus]	YDNGFIVIQTDK	2	706.856	50.876		1.19975e+06	2.31378e+06	2.18148e+06	1.19031e+06	1.23576e+06	1.50875e+06	4.33497e+06	5.20436e+06	5.54355e+06	1.88685e+06	2.16794e+06	2.4394e+06	1.35641e+06	1.21169e+06	1.29861e+06	1.39094e+06	1.57966e+06	1.94387e+06				2.11909e+06	2.5209e+06	2.30985e+06	9.6552e+06			1.83088e+06	2.18051e+06	2.27169e+06	1.15903e+06	1.32563e+06	1.32603e+06	2.30251e+06	1.44121e+07	1.77113e+07	501900			1.05522e+06
	XP_019672012.1	complement C5-like isoform X1 [Felis catus]	SFTYSSGQVNLSPENK	2	879.421	45.2942		5.0071e+06	4.21547e+06	4.11146e+06	7.02533e+06	6.54214e+06	7.452e+06	1.04891e+07	1.02788e+07	1.17255e+07	6.33103e+06	5.67001e+06	6.13401e+06	5.05074e+06	4.45711e+06	4.04876e+06	6.69605e+06	6.09815e+06	6.42139e+06				7.87869e+06	6.59169e+06	7.8135e+06	4.14482e+06	4.32214e+06	4.24534e+06	6.22854e+06	5.46023e+06	6.30645e+06	6.53752e+06	6.03486e+06	5.92114e+06	7.42098e+06	5.08493e+06	5.48946e+06	1.27631e+06		1.73558e+06	5.16373e+06	5.25481e+06	5.62956e+06
	XP_019672012.1	complement C5-like isoform X1 [Felis catus]	DLSGGPNAVSYVYLEVVCDHFSK	3	852.741	71.2038	1xCarbamidomethyl [C18]		967446	934828		981924	681680		2.01961e+06	1.35984e+06	1.58577e+06	1.31866e+06	669734		682291	765125		1.15882e+06	1.12046e+06					753870	540343		1.47175e+06	1.02686e+06	1.75921e+06	2.10428e+06	1.62925e+06	1.68022e+06	770801	820832								1.50838e+06	1.43697e+06
	XP_019672012.1	complement C5-like isoform X1 [Felis catus]	EVTITFIDPTGSEVAMVGEK	2	1062.03	64.4309		1.76125e+06			448212						1.08902e+06	1.06517e+06	933605				596866	539121	386856				1.7498e+06	1.04625e+06	906202				1.02848e+06	574040	706933				1.25817e+06	966615	845686				585568	507077	489051
	XP_019672012.1	complement C5-like isoform X1 [Felis catus]	EESSYIHVMIGR	3	474.234	45.9522		505738	279334	172671				1.34983e+06	975745	1.16665e+06	523563	391185	347186													313545				214740					420311	367851	661389					187183
	XP_019672012.1	complement C5-like isoform X1 [Felis catus]	EDFTTTAVAMFEVK	2	794.884	64.3482			548506	408105							638272	400679											573301
	XP_019672012.1	complement C5-like isoform X1 [Felis catus]	AFSQCCELANQLR	2	798.865	45.5047	2xCarbamidomethyl [C5; C6]			551214	548503		525826	2.32095e+06	2.51452e+06	2.67437e+06	1.30247e+06								962930				1.07895e+06						406344			1.32205e+06	1.13211e+06	949559	3.45403e+06	3.74231e+06	3.22921e+06				699427
	XP_019672012.1	complement C5-like isoform X1 [Felis catus]	EVTITFIDPTGSEVAMVGEK	2	1070.03	60.0875	1xOxidation [M16]	491306																		1.52774e+06			631816	352293	239904							4.93248e+06	4.34129e+06	4.79547e+06				2.26468e+06	1.24089e+06	1.64401e+06
	XP_019672012.1	complement C5-like isoform X1 [Felis catus]	ILQSFDK	2	425.737	32.4772		3.52105e+06	1.12845e+06	1.26143e+06	3.2327e+06	3.05145e+06	2.81166e+06	1.46967e+07	1.17676e+07	1.07048e+07	8.44674e+06	6.6513e+06	5.81356e+06	630481			1.22813e+06	2.47674e+06	2.59321e+06	2.40335e+07	4.17267e+07	3.4945e+07	1.02563e+07	9.54562e+06	8.7671e+06	810160	881802	608243	1.26236e+07	1.44342e+07	1.02119e+07	9.76065e+06	1.11817e+07	9.64188e+06	4.92179e+06	4.1018e+06	3.72026e+06	1.38478e+06	2.79724e+06	1.90056e+06	1.70795e+06	1.66458e+06	1.26393e+06
High	Master Protein	ATI97494.1	Ig lambda variable, partial [Felis catus]	59.792	35	4	765	2	189	20.1	5.91	1757.07	0.966	0.839	1.09	0.699922	0.769876	0.880196	0.942252	0.932356	0.998221	15.89	35.17	33.51	1.16323e+07	1.68769e+07	1.75453e+07	3.44639e+07	3.27497e+07	2.35312e+07	1.47998e+07	9.75465e+06	8.49081e+06	1.04433e+07	7.83104e+06	7.21312e+06	1.67091e+07	1.67729e+07	2.67811e+07	3.26447e+07	2.66842e+07	2.33664e+07	1.64497e+06	1.80696e+06		1.31291e+07	1.33114e+07	9.52898e+06	2.88791e+07
	Master Protein Accessions	Master Protein Descriptions	Sequence	Charge (by Search Engine): Sequest HT	m/z [Da] (by Search Engine): Sequest HT	RT [min] (by Search Engine): Sequest HT	Modifications	Abundances (Normalized): F103: Sample, A3, A, Fussel	Abundances (Normalized): F104: Sample, A3, B, Fussel	Abundances (Normalized): F105: Sample, A3, C, Fussel	Abundances (Normalized): F115: Sample, A3, A, Gordon	Abundances (Normalized): F116: Sample, A3, B, Gordon	Abundances (Normalized): F117: Sample, A3, C, Gordon	Abundances (Normalized): F127: Sample, A3, A, Mia	Abundances (Normalized): F128: Sample, A3, B, Mia	Abundances (Normalized): F129: Sample, A3, C, Mia	Abundances (Normalized): F139: Sample, A3, A, Prinzessin	Abundances (Normalized): F140: Sample, A3, B, Prinzessin	Abundances (Normalized): F141: Sample, A3, C, Prinzessin	Abundances (Normalized): F106: Sample, O3, A, Fussel	Abundances (Normalized): F107: Sample, O3, C, Fussel	Abundances (Normalized): F108: Sample, O3, B, Fussel	Abundances (Normalized): F118: Sample, O3, A, Gordon	Abundances (Normalized): F119: Sample, O3, B, Gordon	Abundances (Normalized): F120: Sample, O3, C, Gordon	Abundances (Normalized): F130: Sample, O3, A, Mia	Abundances (Normalized): F131: Sample, O3, B, Mia	Abundances (Normalized): F132: Sample, O3, C, Mia	Abundances (Normalized): F142: Sample, O3, A, Prinzessin	Abundances (Normalized): F143: Sample, O3, B, Prinzessin	Abundances (Normalized): F144: Sample, O3, C, Prinzessin	Abundances (Normalized): F109: Sample, P, A, Fussel	Abundances (Normalized): F110: Sample, P, B, Fussel	Abundances (Normalized): F111: Sample, P, C, Fussel	Abundances (Normalized): F121: Sample, P, A, Gordon	Abundances (Normalized): F122: Sample, P, B, Gordon	Abundances (Normalized): F123: Sample, P, C, Gordon	Abundances (Normalized): F133: Sample, P, A, Mia	Abundances (Normalized): F134: Sample, P, B, Mia	Abundances (Normalized): F135: Sample, P, C, Mia	Abundances (Normalized): F145: Sample, P, A, Prinzessin	Abundances (Normalized): F146: Sample, P, B, Prinzessin	Abundances (Normalized): F147: Sample, P, C, Prinzessin	Abundances (Normalized): F112: Sample, Z3, A, Fussel	Abundances (Normalized): F113: Sample, Z3, B, Fussel	Abundances (Normalized): F114: Sample, Z3, C, Fussel	Abundances (Normalized): F124: Sample, Z3, A, Gordon	Abundances (Normalized): F125: Sample, Z3, B, Gordon	Abundances (Normalized): F126: Sample, Z3, C, Gordon
	ATI97494.1	Ig lambda variable, partial [Felis catus]	SVHWYQQK	2	538.27	25.6897		6.47411e+06	8.92527e+06	9.67107e+06	2.97975e+07	2.8755e+07	1.99478e+07	1.2486e+07	7.93459e+06	6.67661e+06	7.60002e+06	5.65416e+06	4.78046e+06	9.48578e+06	1.22683e+07	2.16163e+07	2.86239e+07	2.28171e+07	1.9554e+07		1.80696e+06		1.05275e+07	1.10529e+07	7.41506e+06	2.29562e+07	1.96967e+07	1.16004e+07	1.41234e+07	2.13875e+07	1.28327e+07	1.17614e+07	8.92815e+06	8.22533e+06	6.71337e+06	5.17584e+06	3.77412e+06	1.99423e+07	1.81668e+07	1.6057e+07	26640695	1.82058e+07	1.35364e+07
	ATI97514.1; XP_023097948.1; ATI97499.1; ATI97532.1; XP_023097943.1; ATI97497.1; ATI97536.1; ATI97505.1; ATI97494.1; ATI97506.1; XP_023097940.1; ATI97515.1; XP_023097944.1	Ig lambda variable, partial [Felis catus] immunoglobulin lambda-1 light chain-like isoform X9 [Felis catus] Ig lambda variable, partial [Felis catus] Ig lambda variable, partial [Felis catus] immunoglobulin lambda-1 light chain-like isoform X4 [Felis catus] Ig lambda variable, partial [Felis catus] Ig lambda variable, partial [Felis catus] Ig lambda variable, partial [Felis catus] Ig lambda varia…	SAPSVTLFPPSNEELSANK	2	994.501	52.5431		1.93423e+08	3.67312e+08	3.7012e+08	3.12767e+08	3.05205e+08	3.25885e+08	3.50786e+08	3.27568e+08	3.46735e+08	1.15133e+08	1.14074e+08	1.26438e+08	2.71882e+08	2.19477e+08	1.97543e+08	3.05611e+08	2.25113e+08	3.22845e+08	3.73936e+07	2.00074e+07	2.70779e+07	1.46436e+08	1.36143e+08	1.50725e+08	2.71728e+08	2.49455e+08	2.657e+08	2.92684e+08	2.69638e+08	2.31257e+08	3.88339e+08	2.61056e+08	2.83283e+08	1.96559e+08	2.31966e+08	1.36675e+08	2.91723e+07	2.29183e+07	1.86442e+07	309285799	2.97465e+08	2.58208e+08
	ATI97494.1	Ig lambda variable, partial [Felis catus]	SGQTPVLIIYSDTNRPSGIPDR	3	796.087	52.0811		5.15818e+06	7.9516e+06	7.87426e+06	4.66638e+06	3.99464e+06	3.58335e+06	2.31385e+06	1.82006e+06	1.8142e+06	2.84324e+06	2.17689e+06	2.43266e+06	7.22336e+06	4.50464e+06	5.16482e+06	4.02073e+06	3.86718e+06	3.81242e+06	1.64497e+06			2.60163e+06	2.25846e+06	2.11392e+06	5.92282e+06	6.14476e+06	6.27344e+06	5.57153e+06	5.12726e+06	5.35768e+06	2.62799e+06	1.17857e+06	1.07881e+06	1.65442e+06	1.4161e+06	2.10278e+06	2.67755e+06			4866926	4.1847e+06	4.31071e+06
	ATI97514.1; ATI97499.1; ATI97536.1; ATI97505.1; ATI97494.1; ATI97515.1	Ig lambda variable, partial [Felis catus] Ig lambda variable, partial [Felis catus] Ig lambda variable, partial [Felis catus] Ig lambda variable, partial [Felis catus] Ig lambda variable, partial [Felis catus] Ig lambda variable, partial [Felis catus]	ADGTPITQGVETTKPSK	3	577.304	30.4313		5.78746e+08	1.02795e+09	1.0446e+09	1.54042e+09	1.72099e+09	1.606e+09	1.18166e+09	1.27089e+09	1.19279e+09	4.9777e+08	5.13818e+08	5.06168e+08	6.77943e+08	9.38696e+08	9.58241e+08	1.06633e+09	1.18529e+09	1.18517e+09	5.41982e+07	5.94203e+07	7.15632e+07	6.35911e+08	6.71384e+08	6.47752e+08	1.0297e+09	1.07848e+09	1.07071e+09	1.07239e+09	1.20947e+09	1.16138e+09	8.55153e+08	8.64426e+08	8.94207e+08	5.06697e+08	5.11262e+08	5.13493e+08	1.08036e+08	1.18993e+08	1.13432e+08	1.09883e+09	1.2239e+09	1.13123e+09
High	Master Protein	XP_019690035.1	ovostatin homolog 2-like [Felis catus]	217.049	26	29	238	28	1455	164	5.45	424.24	1.025	0.665	1.211	0.998877	0.206869	0.609486	0.999398	0.528803	0.98653	12.42	48.17	75.42	6.93952e+07	4.27229e+07	4.54228e+07	5.54213e+07	5.59208e+07	6.23163e+07	1.10855e+08	1.28487e+08	1.39222e+08	7.6126e+07	7.46357e+07	8.20117e+07	3.35094e+07	3.89351e+07	3.64453e+07	3.78048e+07	5.1159e+07	5.04083e+07	7.97623e+06	6.92549e+06	2.00301e+07	4.77594e+07	5.35751e+07	5.94393e+07	3.7506e+07
	Master Protein Accessions	Master Protein Descriptions	Sequence	Charge (by Search Engine): Sequest HT	m/z [Da] (by Search Engine): Sequest HT	RT [min] (by Search Engine): Sequest HT	Modifications	Abundances (Normalized): F103: Sample, A3, A, Fussel	Abundances (Normalized): F104: Sample, A3, B, Fussel	Abundances (Normalized): F105: Sample, A3, C, Fussel	Abundances (Normalized): F115: Sample, A3, A, Gordon	Abundances (Normalized): F116: Sample, A3, B, Gordon	Abundances (Normalized): F117: Sample, A3, C, Gordon	Abundances (Normalized): F127: Sample, A3, A, Mia	Abundances (Normalized): F128: Sample, A3, B, Mia	Abundances (Normalized): F129: Sample, A3, C, Mia	Abundances (Normalized): F139: Sample, A3, A, Prinzessin	Abundances (Normalized): F140: Sample, A3, B, Prinzessin	Abundances (Normalized): F141: Sample, A3, C, Prinzessin	Abundances (Normalized): F106: Sample, O3, A, Fussel	Abundances (Normalized): F107: Sample, O3, C, Fussel	Abundances (Normalized): F108: Sample, O3, B, Fussel	Abundances (Normalized): F118: Sample, O3, A, Gordon	Abundances (Normalized): F119: Sample, O3, B, Gordon	Abundances (Normalized): F120: Sample, O3, C, Gordon	Abundances (Normalized): F130: Sample, O3, A, Mia	Abundances (Normalized): F131: Sample, O3, B, Mia	Abundances (Normalized): F132: Sample, O3, C, Mia	Abundances (Normalized): F142: Sample, O3, A, Prinzessin	Abundances (Normalized): F143: Sample, O3, B, Prinzessin	Abundances (Normalized): F144: Sample, O3, C, Prinzessin	Abundances (Normalized): F109: Sample, P, A, Fussel	Abundances (Normalized): F110: Sample, P, B, Fussel	Abundances (Normalized): F111: Sample, P, C, Fussel	Abundances (Normalized): F121: Sample, P, A, Gordon	Abundances (Normalized): F122: Sample, P, B, Gordon	Abundances (Normalized): F123: Sample, P, C, Gordon	Abundances (Normalized): F133: Sample, P, A, Mia	Abundances (Normalized): F134: Sample, P, B, Mia	Abundances (Normalized): F135: Sample, P, C, Mia	Abundances (Normalized): F145: Sample, P, A, Prinzessin	Abundances (Normalized): F146: Sample, P, B, Prinzessin	Abundances (Normalized): F147: Sample, P, C, Prinzessin	Abundances (Normalized): F112: Sample, Z3, A, Fussel	Abundances (Normalized): F113: Sample, Z3, B, Fussel	Abundances (Normalized): F114: Sample, Z3, C, Fussel	Abundances (Normalized): F124: Sample, Z3, A, Gordon	Abundances (Normalized): F125: Sample, Z3, B, Gordon	Abundances (Normalized): F126: Sample, Z3, C, Gordon
	XP_019690035.1	ovostatin homolog 2-like [Felis catus]	NEESSEIFQVNSDNR	2	884.388	43.0965		899358		1.01242e+06	1.2608e+06	1.35608e+06		544928	2.48113e+06	3.23519e+06		1.00961e+06	1.68264e+06	3.32909e+06	989298	1.72662e+06		615273				1.09747e+07	802571		1.44438e+06	638929	1.03122e+06	580265				2.29324e+06	2.79753e+06	3.07038e+06	5.2198e+06	5.69385e+06	5.01089e+06
	XP_019690035.1	ovostatin homolog 2-like [Felis catus]	LTFSDDQNTVTFR	2	772.373	49.8963					1.86942e+06		1.63995e+06	2.84592e+06	5.19675e+06	2.96212e+06		814486		719475	1.00352e+06	1.1138e+06		1.2085e+06	1.72915e+06	837791			479949	1.05087e+06	966998	525835	1.07747e+06	846937	416392	1.00139e+06	981820	2.70632e+06	3.0642e+06	3.49193e+06	1.44484e+07	1.48073e+07	1.36848e+07	905759				954945	1.04097e+06
	XP_019690035.1	ovostatin homolog 2-like [Felis catus]	TYVWTLLPK	2	560.823	58.8406		331277			389433	353450		1.38426e+06	937262	1.3413e+06	306584												241651			280893		276652	236943			645529		652409	6.23071e+06	4.65729e+06	5.26502e+06				219699
	XP_019690035.1	ovostatin homolog 2-like [Felis catus]	VFTNLHYR	3	350.522	33.8168		5.96996e+07	3.31369e+07	3.44321e+07	4.71359e+07	4.64849e+07	5.40362e+07	3.58496e+07	4.37609e+07	5.31475e+07	6.77544e+07	6.35511e+07	7.1142e+07	2.38186e+07	2.84326e+07	2.48079e+07	3.49828e+07	4.50484e+07	4.50076e+07				4.19868e+07	4.79336e+07	5.26577e+07	2.8607e+07	3.63996e+07	3.72409e+07	5.13495e+07	5.23966e+07	5.66228e+07	5.34034e+07	5.69211e+07	5.88445e+07	5.98694e+07	6.56826e+07	6.50557e+07	274956			5.65389e+07	6.13487e+07	6.25387e+07
	XP_019690035.1	ovostatin homolog 2-like [Felis catus]	VSHQVVLDLPSNVVEGSSR	2	1011.54	49.0575			1.22223e+06	549978		900862	787256	8.61544e+06	9.35938e+06	8.11551e+06					767364	604497								652684	597873	1.11968e+06	680773	529286				7.02751e+06	6.9928e+06	6.58006e+06	2.30439e+07	2.3313e+07	2.47634e+07	1.98811e+06	1.51439e+06	1.35802e+06
	XP_006933559.1; XP_019690035.1	alpha-2-macroglobulin [Felis catus] ovostatin homolog 2-like [Felis catus]	SLLVEPEGLEK	2	607.338	48.2027		1.57251e+07	2.70002e+06	2.4995e+06	2.36084e+06	3.32566e+06	4.21688e+06	7.86779e+07	8.85808e+07	8.49048e+07	1.42804e+07	1.45813e+07	1.39089e+07	1.94737e+06	3.27768e+06	3.11039e+06	2.95341e+06	4.64786e+06	4.20007e+06	1.1076e+07	1.23488e+07	1.37356e+07	3.91025e+07	4.21302e+07	4.20634e+07	2.06493e+06	2.32351e+06	2.11577e+06	2.29793e+06	1.87155e+06	2.26198e+06	1.22382e+07	1.26315e+07	1.00837e+07	4.76459e+07	5.2355e+07	5.36566e+07	3.39146e+06	4.88594e+06	7.47281e+06	2.43652e+06	1.52904e+06	2.68393e+06
	XP_019690035.1	ovostatin homolog 2-like [Felis catus]	SVALASEETVTFVQTDKPIYKPGQK	4	684.866	48.623		1.16339e+06						2.38523e+06	4.31361e+06	4.00472e+06																						2.46801e+07	2.9559e+07	3.12948e+07	8.72944e+06	1.19631e+07	1.1993e+07						541971
	XP_019690035.1	ovostatin homolog 2-like [Felis catus]	SSEPLAFVTLR	2	610.339	55.3844								6.94382e+06	6.92946e+06	7.47288e+06					1.18229e+06	1.33333e+06										1.21321e+06	1.18391e+06	1.07863e+06				6.03878e+06	6.19092e+06	7.07844e+06	1.48894e+07	1.79584e+07	1.752e+07
	XP_019690035.1	ovostatin homolog 2-like [Felis catus]	TNNVIYWER	2	597.798	44.804			575143					3.20785e+06	3.19205e+06	3.33228e+06	731263		662035	739383				520689					322178		440603	673210			372677		510690	4.06743e+06	3.26103e+06	3.78937e+06	5.04009e+06	4.2331e+06	5.00241e+06		3.21389e+06	2.7434e+06
	XP_019690035.1	ovostatin homolog 2-like [Felis catus]	TLTHQFTVDR	3	406.547	32.3244		957436	1.87812e+06	1.93633e+06	636444	1.46472e+06	1.38017e+06	6.2123e+06	9.35392e+06	9.85229e+06	777086	2.25304e+06	998271	691507	1.49642e+06	1.42576e+06	408528	1.22562e+06	1.0632e+06		1.88241e+06	2.49358e+06	765589	1.09515e+06	1.32346e+06	802043	1.66063e+06	1.59869e+06	597375	1.02056e+06	1.35216e+06	5.17033e+06	5.70996e+06	6.81013e+06	1.42512e+07	1.79459e+07	1.69203e+07	1.51322e+06	1.82108e+06	1.88053e+06	485511	1.6036e+06	1.51318e+06
	XP_019690035.1	ovostatin homolog 2-like [Felis catus]	TVTVHYTLNK	3	392.553	31.8544			431940	630041		299325		2.16639e+06	2.60791e+06	2.95933e+06														478689								3.33075e+06	3.67862e+06	3.70528e+06	5.19091e+06	6.50177e+06	6.84787e+06
	XP_019690035.1	ovostatin homolog 2-like [Felis catus]	TCYVLLAVLSK	2	633.859	62.7856	1xCarbamidomethyl [C2]			206724	268255			1.20528e+06	1.02067e+06	946821				359287	181709							393278	225045	177666	151785					311459	333445	1.3101e+06	1.14856e+06	1.08031e+06	1.48977e+06	1.21099e+06	1.18703e+06	821003	400283	556328			529098
	XP_019690035.1	ovostatin homolog 2-like [Felis catus]	TEASPFFIPHAPSAETEK	2	979.98	49.2853		749319	632779	884580	598533	607483	608299	6.27122e+06	6.10407e+06	5.58495e+06	694498	724945	880833		591518	787436	424754		520513						645469		598689	592884	875039	1.26882e+06	511790	6.27461e+06	6.5858e+06	5.76755e+06	8.48178e+06	9.42167e+06	8.60523e+06		1.01566e+06	1.3442e+06		516055
	XP_019690035.1	ovostatin homolog 2-like [Felis catus]	EATDQQNLNWK	2	673.82	34.802		883264	531839	489578			319753	3.70401e+06	3.08461e+06	2.8696e+06	1.02955e+06		934086		492885	660554			478970		1.49393e+06	1.85528e+06		385636			429846	525515				4.1092e+06	3.18381e+06	3.27728e+06	1.03226e+07	7.47836e+06	1.04621e+07	2.05912e+06	1.29018e+06	1.54038e+06
	XP_019690035.1	ovostatin homolog 2-like [Felis catus]	EQGLPGSNTDLYLQAAPDSFCALR	3	875.085	63.7069	1xCarbamidomethyl [C21]	1.29998e+06	355374	435547	251128		328715	2.5834e+06	2.64162e+06	2.57455e+06	660711																					2.06428e+06	1.53922e+06	3.03006e+06	8.46525e+06	1.18596e+07	1.31832e+07
	XP_019690035.1	ovostatin homolog 2-like [Felis catus]	ENFDYVEQAIIETVR	2	913.451	71.0968					84659.2			2.02672e+06	1.58641e+06	1.54908e+06			108114	424145	209347	165005		162360							124901	123965	109542	194481		158095	254723	1.71961e+06	1.22311e+06	1.07255e+06	2.44483e+06	2.0289e+06	2.08239e+06				94989.1	227390	239698
	XP_019690035.1	ovostatin homolog 2-like [Felis catus]	EMTQSFLICTQGTK	2	822.39	49.0227	1xCarbamidomethyl [C9]	711816						1.67623e+06								1.23993e+06																2.52547e+06			7.23173e+06							465113	468021
	XP_019690035.1	ovostatin homolog 2-like [Felis catus]	EYVYIDEQVQK	2	707.347	42.7691			439719	551480			601894	2.52625e+06	2.05919e+06	3.03595e+06				339988	431169	474549				2.08912e+06		1.65213e+06					319390	420844				2.01205e+06	2.44663e+06	2.36781e+06	3.31124e+06	4.37179e+06	4.4363e+06	1.78044e+06	2.10172e+06	2.56317e+06		1.01323e+06	1.09552e+06
	XP_019690035.1	ovostatin homolog 2-like [Felis catus]	EEQMESLLQILDQSATK	2	981.989	71.1293				116756				650047	636010	634569				138803																		1.27661e+06	863697	812768	1.36727e+06	1.24956e+06	1.20968e+06
	XP_019690035.1	ovostatin homolog 2-like [Felis catus]	ASGFSLSLEMIK	2	641.839	59.4175
	XP_019690035.1	ovostatin homolog 2-like [Felis catus]	FSGPNNVPMGNKPLR	3	548.616	32.2262	1xOxidation [M9]	332702	315511	612485	252373	777746	302663	2.47487e+06	3.39038e+06	3.43381e+06	424902	414268	682733	203774	330419	642678		962163					171605	487683		344468		627872		299904		2.19658e+06	2.39065e+06	2.11736e+06	8.32466e+06	8.98441e+06	9.85935e+06	363830	513006	794979	644389		357798
	XP_019690035.1	ovostatin homolog 2-like [Felis catus]	FSGPNNVPMGNKPLR	3	543.284	37.8452		273355	1.11421e+06	1.33527e+06		1.03143e+06		4.74296e+06	5.07937e+06	5.47429e+06	578605	1.44581e+06	1.09526e+06	617268	1.1408e+06	1.25317e+06		1.15593e+06	984917				1.23456e+06	1.00502e+06	944153	1.68622e+06			2.37319e+06			4.42532e+06	4.91737e+06	4.36963e+06	1.58151e+07	1.66509e+07	1.61463e+07	1.15514e+06	1.09436e+06	1.15552e+06		772139
	XP_019690035.1	ovostatin homolog 2-like [Felis catus]	KTPDLTYASK	2	562.303	26.443								1.30607e+06	798218	619368		201840	154121	462503	50924.3	210142	921869	260001	174077				402708	308105	141990	607384						1.07788e+06	920192	384682	648099	732765	305925	1.0768e+06	770040	742929	575845
	XP_019690035.1	ovostatin homolog 2-like [Felis catus]	FFSSENCENNNNEICEQFIAQLR	3	955.086	63.5369	2xCarbamidomethyl [C7; C15]							426883																											1.36571e+06	2.16201e+06
	XP_019690035.1	ovostatin homolog 2-like [Felis catus]	FRPVEELYPLITLQDPQHNR	4	617.078	59.0597		997988			2.14409e+06	1.61133e+06	1.93964e+06	4.33618e+06	3.07387e+06	4.31316e+06	2.02847e+06	1.3756e+06	1.56552e+06	339279					449912									461463			502228	3.78386e+06	3.53229e+06	3.78496e+06	4.21569e+06	1.61621e+06	2.41743e+06
	XP_019690035.1	ovostatin homolog 2-like [Felis catus]	GAIFLSGQK	2	460.763	37.5951																																			6.54157e+06	7.53194e+06	6.67947e+06
	XP_019690035.1	ovostatin homolog 2-like [Felis catus]	GIPYFGTLK	2	498.281	52.4919		1.09569e+06	1.20086e+06	1.18166e+06				6.40653e+06	6.89709e+06	7.86622e+06	864118	2.00294e+06	2.10604e+06	918321	1.63484e+06					3.22815e+06	1.38512e+06					883164	983766	1.03426e+06			712221	6.07117e+06	6.49457e+06	6.62299e+06	2.11775e+07	2.35611e+07	2.43806e+07			1.4937e+07	604806		741324
	XP_019690035.1	ovostatin homolog 2-like [Felis catus]	FDSCIPQK	2	497.736	31.0389	1xCarbamidomethyl [C4]		334460	503675	530225	609431		362355			275772	360360		407970			1.06693e+06			1.82117e+06	2.16402e+06	2.66115e+06	1.12678e+06						3.38323e+06	4.14336e+06	3.37167e+06	2.5924e+06	2.19238e+06	2.0401e+06	3.92946e+06	3.63633e+06	3.08143e+06				2.07094e+06	2.3706e+06	2.23663e+06
	XP_019690035.1	ovostatin homolog 2-like [Felis catus]	QTLLWLSSK	2	538.314	52.8843																															242731		2.50475e+06			1.32527e+07				933513			364644
	XP_019690035.1	ovostatin homolog 2-like [Felis catus]	YNVLLPK	2	423.758	42.3311			553865	544171		424055	371733		3.98339e+06	3.8969e+06		481734															340319	331352		181823	217261	2.27228e+06	2.52888e+06	2.71389e+06	9.4925e+06	9.69776e+06	1.124e+07	1.26931e+06	1.81673e+06	1.66642e+06		219429	300103
High	Master Protein	XP_006929172.2	laminin subunit beta-1 [Felis catus]	72.9	8	12	147	12	1786	197.2	4.92	187.89	1.127	0.892	1.198	0.577527	0.957788	0.6364	0.903231	0.989734	0.988506	32.1	6.28	29.66	1.3522e+07	7.61302e+06	8.76028e+06	9.71036e+06	1.09017e+07	1.14432e+07	1.01148e+07	1.03672e+07	1.00653e+07	1.66897e+07	1.71545e+07	1.62904e+07	5.5875e+06	7.41282e+06	5.08503e+06	7.2909e+06	7.96732e+06	7.51555e+06	7.08177e+07	8.8085e+07	9.07153e+07	8.8576e+06	9.17972e+06	8.59458e+06	7.55193e+06
	Master Protein Accessions	Master Protein Descriptions	Sequence	Charge (by Search Engine): Sequest HT	m/z [Da] (by Search Engine): Sequest HT	RT [min] (by Search Engine): Sequest HT	Modifications	Abundances (Normalized): F103: Sample, A3, A, Fussel	Abundances (Normalized): F104: Sample, A3, B, Fussel	Abundances (Normalized): F105: Sample, A3, C, Fussel	Abundances (Normalized): F115: Sample, A3, A, Gordon	Abundances (Normalized): F116: Sample, A3, B, Gordon	Abundances (Normalized): F117: Sample, A3, C, Gordon	Abundances (Normalized): F127: Sample, A3, A, Mia	Abundances (Normalized): F128: Sample, A3, B, Mia	Abundances (Normalized): F129: Sample, A3, C, Mia	Abundances (Normalized): F139: Sample, A3, A, Prinzessin	Abundances (Normalized): F140: Sample, A3, B, Prinzessin	Abundances (Normalized): F141: Sample, A3, C, Prinzessin	Abundances (Normalized): F106: Sample, O3, A, Fussel	Abundances (Normalized): F107: Sample, O3, C, Fussel	Abundances (Normalized): F108: Sample, O3, B, Fussel	Abundances (Normalized): F118: Sample, O3, A, Gordon	Abundances (Normalized): F119: Sample, O3, B, Gordon	Abundances (Normalized): F120: Sample, O3, C, Gordon	Abundances (Normalized): F130: Sample, O3, A, Mia	Abundances (Normalized): F131: Sample, O3, B, Mia	Abundances (Normalized): F132: Sample, O3, C, Mia	Abundances (Normalized): F142: Sample, O3, A, Prinzessin	Abundances (Normalized): F143: Sample, O3, B, Prinzessin	Abundances (Normalized): F144: Sample, O3, C, Prinzessin	Abundances (Normalized): F109: Sample, P, A, Fussel	Abundances (Normalized): F110: Sample, P, B, Fussel	Abundances (Normalized): F111: Sample, P, C, Fussel	Abundances (Normalized): F121: Sample, P, A, Gordon	Abundances (Normalized): F122: Sample, P, B, Gordon	Abundances (Normalized): F123: Sample, P, C, Gordon	Abundances (Normalized): F133: Sample, P, A, Mia	Abundances (Normalized): F134: Sample, P, B, Mia	Abundances (Normalized): F135: Sample, P, C, Mia	Abundances (Normalized): F145: Sample, P, A, Prinzessin	Abundances (Normalized): F146: Sample, P, B, Prinzessin	Abundances (Normalized): F147: Sample, P, C, Prinzessin	Abundances (Normalized): F112: Sample, Z3, A, Fussel	Abundances (Normalized): F113: Sample, Z3, B, Fussel	Abundances (Normalized): F114: Sample, Z3, C, Fussel	Abundances (Normalized): F124: Sample, Z3, A, Gordon	Abundances (Normalized): F125: Sample, Z3, B, Gordon	Abundances (Normalized): F126: Sample, Z3, C, Gordon
	XP_006929172.2	laminin subunit beta-1 [Felis catus]	NCEQCKPFYFQHPER	4	510.726	34.0944	2xCarbamidomethyl [C2; C5]	797616				632188	334157				1.08558e+06	755986	647775					375618		2.03647e+06	2.30859e+06	1.69775e+06	267041	222806		386119	414045	481241	642902	771500	588989	625518	900288	562200				750796			1.06751e+06	710467	827914
	XP_006929172.2	laminin subunit beta-1 [Felis catus]	LGYYGDALR	2	514.264	42.8522		3.72811e+06	2.27133e+06	2.13077e+06	2.23871e+06	2.33898e+06	2.1598e+06	2.4678e+06	2.69825e+06	2.62981e+06	3.41488e+06	3.72136e+06	4.25263e+06	1.54589e+06	1.97992e+06	1.55014e+06	1.81539e+06	1.6996e+06	1.91625e+06	1.08407e+07	1.12007e+07	1.28056e+07	2.07127e+06	1.54783e+06	1.85184e+06	1.63882e+06	1.7739e+06	1.88186e+06	2.4694e+06	2.68987e+06	2.80168e+06	3.56245e+06	3.49828e+06	3.86548e+06	2.37949e+06	2.27011e+06	2.26943e+06	3.72796e+06	4.53918e+06	5.27571e+06	3.9097e+06	3.58864e+06	3.43407e+06
	XP_006929172.2	laminin subunit beta-1 [Felis catus]	LHVEGEHCELCK	3	504.231	26.5776	2xCarbamidomethyl [C8; C11]	1.80917e+06	1.06689e+06	1.40319e+06	1.80015e+06	2.17169e+06	2.73843e+06	2.10303e+06	2.20969e+06	2.43979e+06	2.42983e+06	2.63736e+06	2.2826e+06	926818	1.93898e+06	1.34406e+06	1.31354e+06	1.71309e+06	1.69585e+06	1.38049e+07	2.04429e+07	2.06814e+07	1.52206e+06	1.64401e+06	1.60763e+06	1.33177e+06	1.50405e+06	1.92006e+06	1.50413e+06	2.25061e+06	1.62925e+06	2.20242e+06	2.70473e+06	2.48721e+06	1.72563e+06	1.36729e+06	1.2228e+06	3.71918e+06	4.1541e+06	3.70264e+06	2.09611e+06	2.45841e+06	2.18805e+06
	XP_006929172.2	laminin subunit beta-1 [Felis catus]	VDDIICDSR	2	546.753	35.4176	1xCarbamidomethyl [C6]	675447	1.00974e+06	1.12562e+06	1.01148e+06		962366	437127	429002		634517	676795		203688	535608		662262	607378		8.88949e+06	1.1459e+07	1.06322e+07	580492		675072	259556			395959			482435						3.75685e+06	3.85865e+06	4.06109e+06	533944	261478
	XP_006929172.2	laminin subunit beta-1 [Felis catus]	VESLSQVEVILQQSAADIAR	3	719.387	73.6861		95910.5									254501	176991																57286.3					160141	211464	783334	614037	729993	1.04147e+06	176710	352026
	XP_006929172.2	laminin subunit beta-1 [Felis catus]	YSDIEPSTEGEVIFR	2	871.418	52.5727		2.30075e+06	1.07883e+06	1.16844e+06	1.9431e+06	1.81035e+06	1.70337e+06	2.23168e+06	1.65889e+06	1.80049e+06	2.61513e+06	2.78514e+06	2.80257e+06	858141	947182	1.06168e+06	1.85946e+06	1.37944e+06	1.5619e+06	7.35043e+06	6.55883e+06	7.01498e+06	1.91128e+06	1.64378e+06	1.70013e+06	1.37957e+06	923707	893900	1.63901e+06	1.25276e+06	1.09606e+06				2.58067e+06	3.05153e+06	3.21756e+06	4.55509e+06	4.00473e+06	3.8758e+06	1.59271e+06	1.31284e+06	1.50874e+06
	XP_006929172.2	laminin subunit beta-1 [Felis catus]	TTGQCSCLPNVVGQNCDR	2	1033.44	41.0499	3xCarbamidomethyl [C5; C7; C16]	895748		1.33914e+06		1.33617e+06	1.24299e+06	901699	1.41845e+06	1.30217e+06		1.48041e+06	1.62113e+06		879262	471013				1.17987e+07	1.81244e+07	2.61185e+07		1.12744e+06		1.1633e+06												5.82601e+06	3.84131e+06	4.85483e+06	1.81857e+06	791015
	XP_006929172.2	laminin subunit beta-1 [Felis catus]	EGFYGLSAEDPFGCK	2	838.864	58.9265	1xCarbamidomethyl [C14]	1.42273e+06	928300	952373	1.28176e+06	958500	929679	1.0136e+06	968595	1.12636e+06	2.56002e+06	2.26202e+06	2.16777e+06	1.07953e+06	666117	649487	1.0841e+06	1.02665e+06	1.10899e+06	7.40347e+06	5.02575e+06		1.09183e+06	1.13788e+06	1.18816e+06	814419	625776	849075	1.19987e+06	672781	1.15116e+06	1.41477e+06	1.13444e+06	1.02131e+06	1.50662e+06	1.10561e+06	1.4778e+06	2.77579e+06	1.59978e+06	1.76279e+06	1.15599e+06	1.02739e+06	1.19675e+06
	XP_006929172.2	laminin subunit beta-1 [Felis catus]	LHTLGDNLLDSR	3	451.909	43.8673		613597	472607		619223	770855					1.74444e+06	1.0187e+06	1.13471e+06	494041				650802	781579				762444	1.1069e+06	747455							555588			641644	831687	730060	1.01109e+06
	XP_006929172.2	laminin subunit beta-1 [Felis catus]	CLYHTEGDQCQLCR	3	613.924	33.2264	3xCarbamidomethyl [C1; C10; C13]	1.17167e+06	769329	640741	815933	883009	924878	466678	984340	766689	1.04679e+06	1.63978e+06	1.38127e+06	479397	465743		556156	514736	450984	3.42211e+06	5.24682e+06	5.19594e+06	651185	749073	806395	503276	822381	640922	815249	1.19594e+06	1.04648e+06	1.23903e+06	1.29114e+06	1.25476e+06				1.35456e+06	1.67685e+06	1.56378e+06	959839	1.94145e+06	1.60896e+06
	XP_006929172.2	laminin subunit beta-1 [Felis catus]	KVDDIICDSR	2	610.801	31.6679	1xCarbamidomethyl [C7]						447489	493142			903960									3.82334e+06	4.1685e+06	4.76159e+06										1.04735e+06	394887		1.56102e+06				869606	795963	428885
	XP_006929172.2	laminin subunit beta-1 [Felis catus]	DVRDPHLCER	3	432.874	23.8371	1xCarbamidomethyl [C8]	11296.5	16005.7													8659.67				1.44816e+06	3.54946e+06	1.80742e+06			17893.9	75108.7				21824.7							17620.5				70169.9
High	Master Protein	XP_003999091.2	pentraxin-4 [Felis catus]	17.732	9	3	26	3	520	55.5	9.52	58.18	1.076	1.05	1.117	0.711336	0.573494	0.815093	0.945412	0.861362	0.998221	31.68	55.23	51.16	3.04347e+06	2.85933e+06	3.04564e+06	2.37897e+06	2.52856e+06	1.73364e+06	2.84597e+06	3.96402e+06	3.03405e+06	2.83929e+06	3.46035e+06	3.10717e+06	4.02303e+06	2.24535e+06	2.78555e+06	3.03417e+06	2.1133e+06	2.68924e+06				3.39263e+06	3.15253e+06	3.09929e+06	4.07226e+06
	Master Protein Accessions	Master Protein Descriptions	Sequence	Charge (by Search Engine): Sequest HT	m/z [Da] (by Search Engine): Sequest HT	RT [min] (by Search Engine): Sequest HT	Modifications	Abundances (Normalized): F103: Sample, A3, A, Fussel	Abundances (Normalized): F104: Sample, A3, B, Fussel	Abundances (Normalized): F105: Sample, A3, C, Fussel	Abundances (Normalized): F115: Sample, A3, A, Gordon	Abundances (Normalized): F116: Sample, A3, B, Gordon	Abundances (Normalized): F117: Sample, A3, C, Gordon	Abundances (Normalized): F127: Sample, A3, A, Mia	Abundances (Normalized): F128: Sample, A3, B, Mia	Abundances (Normalized): F129: Sample, A3, C, Mia	Abundances (Normalized): F139: Sample, A3, A, Prinzessin	Abundances (Normalized): F140: Sample, A3, B, Prinzessin	Abundances (Normalized): F141: Sample, A3, C, Prinzessin	Abundances (Normalized): F106: Sample, O3, A, Fussel	Abundances (Normalized): F107: Sample, O3, C, Fussel	Abundances (Normalized): F108: Sample, O3, B, Fussel	Abundances (Normalized): F118: Sample, O3, A, Gordon	Abundances (Normalized): F119: Sample, O3, B, Gordon	Abundances (Normalized): F120: Sample, O3, C, Gordon	Abundances (Normalized): F130: Sample, O3, A, Mia	Abundances (Normalized): F131: Sample, O3, B, Mia	Abundances (Normalized): F132: Sample, O3, C, Mia	Abundances (Normalized): F142: Sample, O3, A, Prinzessin	Abundances (Normalized): F143: Sample, O3, B, Prinzessin	Abundances (Normalized): F144: Sample, O3, C, Prinzessin	Abundances (Normalized): F109: Sample, P, A, Fussel	Abundances (Normalized): F110: Sample, P, B, Fussel	Abundances (Normalized): F111: Sample, P, C, Fussel	Abundances (Normalized): F121: Sample, P, A, Gordon	Abundances (Normalized): F122: Sample, P, B, Gordon	Abundances (Normalized): F123: Sample, P, C, Gordon	Abundances (Normalized): F133: Sample, P, A, Mia	Abundances (Normalized): F134: Sample, P, B, Mia	Abundances (Normalized): F135: Sample, P, C, Mia	Abundances (Normalized): F145: Sample, P, A, Prinzessin	Abundances (Normalized): F146: Sample, P, B, Prinzessin	Abundances (Normalized): F147: Sample, P, C, Prinzessin	Abundances (Normalized): F112: Sample, Z3, A, Fussel	Abundances (Normalized): F113: Sample, Z3, B, Fussel	Abundances (Normalized): F114: Sample, Z3, C, Fussel	Abundances (Normalized): F124: Sample, Z3, A, Gordon	Abundances (Normalized): F125: Sample, Z3, B, Gordon	Abundances (Normalized): F126: Sample, Z3, C, Gordon
	XP_003999091.2	pentraxin-4 [Felis catus]	VASGHLGTLLSYATEENDNK	3	707.019	50.3857			435747	529062	524260	541894			527785			677961		1.30926e+06		635087	853740	676708	717940				908157	808118	798691	808122	894903	771284	988240	566907	505715	980147	832897	856055
	XP_003999091.2	pentraxin-4 [Felis catus]	ALVPGEVASLATGR	2	670.88	52.3776		3.04347e+06	1.58497e+06	1.85454e+06	1.00814e+06	1.16442e+06	989233	2.0786e+06	2.32616e+06	2.03372e+06	2.18384e+06	2.01403e+06	2.23641e+06	2.01043e+06	1.63191e+06	1.54235e+06	1.13382e+06	722465	1.00162e+06				2.48448e+06	2.12984e+06	2.3006e+06	1.87309e+06	1.96181e+06	1.93984e+06	1.00068e+06	604188	706310	2.12704e+06	2.27696e+06	1.99447e+06	1.48873e+06		1.49264e+06				888854	837335	733146
	XP_003999091.2	pentraxin-4 [Felis catus]	GLPPGAILTLDDAHR	3	515.95	50.2709			838614	662035	846576	822248	744404	767372	1.11008e+06	1.00033e+06	655453	768359	870763	703347	613447	608111	1.04661e+06	714125	969683					214578		1.39105e+06	738817	1.35908e+06	619873	550965	658215	789971	2.05975e+06	2.66191e+06							1.20189e+06	683055	858335
High	Master Protein	XP_003992455.1	LOW QUALITY PROTEIN: myelin protein zero-like protein 2 [Felis catus]	43.115	36	7	299	7	215	24.4	7.4	618.46	1.152	0.756	1.174	0.453843	0.467883	0.685373	0.830705	0.799725	0.988506	8.41	14.18	16.81	1.31824e+08	8.92954e+07	9.04982e+07	1.45901e+08	1.42594e+08	1.37257e+08	9.87609e+07	9.4244e+07	9.01871e+07	1.45125e+08	1.4021e+08	1.41561e+08	8.32087e+07	7.73103e+07	7.55567e+07	9.8337e+07	9.49092e+07	9.5594e+07	1.28218e+07	7.33023e+06	5.27703e+06	1.02877e+08	9.7472e+07	9.33733e+07	9.63765e+07
	Master Protein Accessions	Master Protein Descriptions	Sequence	Charge (by Search Engine): Sequest HT	m/z [Da] (by Search Engine): Sequest HT	RT [min] (by Search Engine): Sequest HT	Modifications	Abundances (Normalized): F103: Sample, A3, A, Fussel	Abundances (Normalized): F104: Sample, A3, B, Fussel	Abundances (Normalized): F105: Sample, A3, C, Fussel	Abundances (Normalized): F115: Sample, A3, A, Gordon	Abundances (Normalized): F116: Sample, A3, B, Gordon	Abundances (Normalized): F117: Sample, A3, C, Gordon	Abundances (Normalized): F127: Sample, A3, A, Mia	Abundances (Normalized): F128: Sample, A3, B, Mia	Abundances (Normalized): F129: Sample, A3, C, Mia	Abundances (Normalized): F139: Sample, A3, A, Prinzessin	Abundances (Normalized): F140: Sample, A3, B, Prinzessin	Abundances (Normalized): F141: Sample, A3, C, Prinzessin	Abundances (Normalized): F106: Sample, O3, A, Fussel	Abundances (Normalized): F107: Sample, O3, C, Fussel	Abundances (Normalized): F108: Sample, O3, B, Fussel	Abundances (Normalized): F118: Sample, O3, A, Gordon	Abundances (Normalized): F119: Sample, O3, B, Gordon	Abundances (Normalized): F120: Sample, O3, C, Gordon	Abundances (Normalized): F130: Sample, O3, A, Mia	Abundances (Normalized): F131: Sample, O3, B, Mia	Abundances (Normalized): F132: Sample, O3, C, Mia	Abundances (Normalized): F142: Sample, O3, A, Prinzessin	Abundances (Normalized): F143: Sample, O3, B, Prinzessin	Abundances (Normalized): F144: Sample, O3, C, Prinzessin	Abundances (Normalized): F109: Sample, P, A, Fussel	Abundances (Normalized): F110: Sample, P, B, Fussel	Abundances (Normalized): F111: Sample, P, C, Fussel	Abundances (Normalized): F121: Sample, P, A, Gordon	Abundances (Normalized): F122: Sample, P, B, Gordon	Abundances (Normalized): F123: Sample, P, C, Gordon	Abundances (Normalized): F133: Sample, P, A, Mia	Abundances (Normalized): F134: Sample, P, B, Mia	Abundances (Normalized): F135: Sample, P, C, Mia	Abundances (Normalized): F145: Sample, P, A, Prinzessin	Abundances (Normalized): F146: Sample, P, B, Prinzessin	Abundances (Normalized): F147: Sample, P, C, Prinzessin	Abundances (Normalized): F112: Sample, Z3, A, Fussel	Abundances (Normalized): F113: Sample, Z3, B, Fussel	Abundances (Normalized): F114: Sample, Z3, C, Fussel	Abundances (Normalized): F124: Sample, Z3, A, Gordon	Abundances (Normalized): F125: Sample, Z3, B, Gordon	Abundances (Normalized): F126: Sample, Z3, C, Gordon
	XP_003992455.1	LOW QUALITY PROTEIN: myelin protein zero-like protein 2 [Felis catus]	NPPDVDGLIGEIR	2	697.869	57.0496		7.87604e+07	5.37585e+07	5.34072e+07	7.55758e+07	7.08176e+07	7.25213e+07	5.37837e+07	5.2441e+07	5.23382e+07	8.398e+07	8.6015e+07	9.10394e+07	5.54713e+07	4.86197e+07	4.55237e+07	5.3291e+07	5.34086e+07	5.46521e+07	1.01467e+07	5.1436e+06	4.25459e+06	5.80119e+07	5.26454e+07	5.30034e+07	4.84753e+07	5.21251e+07	5.38473e+07	5.67948e+07	6.14814e+07	6.28285e+07	6.62832e+07	6.35895e+07	6.39895e+07	8.1763e+07	7.12242e+07	7.22831e+07	1.75771e+08	1.38525e+08	1.40906e+08	5.58562e+07	6.25304e+07	6.0747e+07
	XP_003992455.1	LOW QUALITY PROTEIN: myelin protein zero-like protein 2 [Felis catus]	LSVVHTVR	2	455.777	26.8416		5.17441e+06	5.63347e+06	5.54147e+06	1.61979e+07	2.53634e+07	1.56116e+07	1.37276e+07	1.09795e+07	6.60946e+06	1.11787e+07	9.70653e+06	7.45492e+06	3.65301e+06	5.65154e+06	9.82898e+06	1.05996e+07	1.00168e+07	8.76258e+06				1.13729e+07	1.50369e+07	9.34401e+06	1.01016e+07	1.05911e+07	4.95162e+06	5.87334e+06	1.04944e+07	5.28763e+06	1.10316e+07	8.62585e+06	7.2294e+06	6.51392e+06	5.74536e+06	3.9303e+06	2.16799e+07	2.36814e+07	2.09404e+07	12039144	8.89433e+06	6.00803e+06
	XP_003992455.1	LOW QUALITY PROTEIN: myelin protein zero-like protein 2 [Felis catus]	LQFDDNGTYTCQVK	2	844.883	43.9988	1xCarbamidomethyl [C11]	2.43359e+07	1.38887e+07	1.4505e+07	2.8933e+07	2.51685e+07	2.81856e+07	1.79561e+07	1.691e+07	1.78348e+07	2.67773e+07	2.43918e+07	2.43306e+07	1.70242e+07	1.47422e+07	1.29697e+07	2.01067e+07	1.70966e+07	1.76188e+07				2.09485e+07	1.88834e+07	1.98098e+07	2.14455e+07	1.7414e+07	1.81025e+07	2.19797e+07	1.78786e+07	1.70595e+07	1.89586e+07	1.86776e+07	1.96242e+07	2.46246e+07	2.02659e+07	2.11876e+07	6.67639e+07	5.4505e+07	5.56331e+07	20616246	1.82296e+07	1.81178e+07
	XP_003992455.1	LOW QUALITY PROTEIN: myelin protein zero-like protein 2 [Felis catus]	YDVSIILWK	2	568.821	62.4381		3.80529e+06	1.56448e+06	1.71132e+06	2.59666e+06	2.01211e+06	1.30871e+06	1.33081e+06	1.02915e+06	1.31407e+06	2.35544e+06	2.55363e+06	2.74587e+06		679212		1.75609e+06	1.23102e+06	1.37741e+06				2.24034e+06	1.74515e+06	1.31819e+06	1.3333e+06	1.26479e+06	962926	3.15298e+06	3.12631e+06	3.09989e+06	2.82078e+06	1.91284e+06	1.68166e+06	1.73654e+06	1.37474e+06	1.52045e+06	1.49195e+06	637385	473246	2.69435e+06	3.48648e+06	3.71914e+06
	XP_003992455.1	LOW QUALITY PROTEIN: myelin protein zero-like protein 2 [Felis catus]	VVWDGNPER	2	536.265	35.7404		1.35896e+07	1.18029e+07	1.18519e+07	1.58605e+07	1.33764e+07	1.41039e+07	9.1069e+06	9.69327e+06	9.40212e+06	1.54822e+07	1.46056e+07	1.2839e+07	5.05197e+06	5.77268e+06	5.70921e+06	8.04079e+06	8.52388e+06	8.7147e+06	2.67508e+06	2.18663e+06	1.02244e+06	7.84935e+06	6.80067e+06	7.44975e+06	8.8226e+06	8.0242e+06	8.22505e+06	9.62569e+06	8.93843e+06	9.57292e+06	7.48323e+06	6.76721e+06	7.269e+06	1.51572e+07	1.40908e+07	1.51731e+07	2.19651e+07	1.77412e+07	1.79409e+07	12021036	1.03909e+07	1.02504e+07
	XP_003992455.1	LOW QUALITY PROTEIN: myelin protein zero-like protein 2 [Felis catus]	DRVVWDGNPER	2	671.83	34.6233		4.95777e+06	2.64731e+06	3.23728e+06	6.34103e+06	5.67769e+06	5.52589e+06	2.85575e+06	3.19113e+06	2.55919e+06	4.92348e+06	2.49014e+06	2.75798e+06	1.49468e+06	1.84504e+06	1.52507e+06	4.54284e+06	4.1315e+06	4.00696e+06				2.45448e+06	1.91307e+06	2.06542e+06	5.84346e+06	5.30394e+06	5.81409e+06	6.00691e+06	5.43993e+06	5.53751e+06	2.42686e+06	3.52395e+06	3.08679e+06	4.89589e+06	3.76655e+06	3.39749e+06	1.01333e+07	8.50975e+06	7.85465e+06	10074150	9.08459e+06	8.7985e+06
	XP_003992455.1	LOW QUALITY PROTEIN: myelin protein zero-like protein 2 [Felis catus]	DGGPEQFVFYYHVDPFKPMSGR	4	648.051	59.9041	1xOxidation [M19]	1.20059e+06		244128	395975	177950				129305	427659	447124	393718	513561				500860	461424					447366	382774	354742	590859	302777	952534	319577	802827						163796				988943	810635	1.03845e+06
High	Master Protein	XP_023097616.1	cadherin-2 isoform X2 [Felis catus]	32.398	7	4	94	4	906	99.7	4.79	238.15	0.879	0.708	1.312	0.395418	0.362837	0.433205	0.784465	0.704252	0.902354	18.8	28.13	43.12	9.31414e+06	6.32113e+06	6.82345e+06	9.01331e+06	6.54649e+06	6.54514e+06	4.38767e+06	2.65957e+06	2.70672e+06	1.19344e+07	9.60688e+06	9.83457e+06	7.15993e+06	5.0936e+06	5.10512e+06	7.33073e+06	6.37299e+06	6.15646e+06				8.98582e+06	6.99366e+06	6.39295e+06	7.6554e+06
	Master Protein Accessions	Master Protein Descriptions	Sequence	Charge (by Search Engine): Sequest HT	m/z [Da] (by Search Engine): Sequest HT	RT [min] (by Search Engine): Sequest HT	Modifications	Abundances (Normalized): F103: Sample, A3, A, Fussel	Abundances (Normalized): F104: Sample, A3, B, Fussel	Abundances (Normalized): F105: Sample, A3, C, Fussel	Abundances (Normalized): F115: Sample, A3, A, Gordon	Abundances (Normalized): F116: Sample, A3, B, Gordon	Abundances (Normalized): F117: Sample, A3, C, Gordon	Abundances (Normalized): F127: Sample, A3, A, Mia	Abundances (Normalized): F128: Sample, A3, B, Mia	Abundances (Normalized): F129: Sample, A3, C, Mia	Abundances (Normalized): F139: Sample, A3, A, Prinzessin	Abundances (Normalized): F140: Sample, A3, B, Prinzessin	Abundances (Normalized): F141: Sample, A3, C, Prinzessin	Abundances (Normalized): F106: Sample, O3, A, Fussel	Abundances (Normalized): F107: Sample, O3, C, Fussel	Abundances (Normalized): F108: Sample, O3, B, Fussel	Abundances (Normalized): F118: Sample, O3, A, Gordon	Abundances (Normalized): F119: Sample, O3, B, Gordon	Abundances (Normalized): F120: Sample, O3, C, Gordon	Abundances (Normalized): F130: Sample, O3, A, Mia	Abundances (Normalized): F131: Sample, O3, B, Mia	Abundances (Normalized): F132: Sample, O3, C, Mia	Abundances (Normalized): F142: Sample, O3, A, Prinzessin	Abundances (Normalized): F143: Sample, O3, B, Prinzessin	Abundances (Normalized): F144: Sample, O3, C, Prinzessin	Abundances (Normalized): F109: Sample, P, A, Fussel	Abundances (Normalized): F110: Sample, P, B, Fussel	Abundances (Normalized): F111: Sample, P, C, Fussel	Abundances (Normalized): F121: Sample, P, A, Gordon	Abundances (Normalized): F122: Sample, P, B, Gordon	Abundances (Normalized): F123: Sample, P, C, Gordon	Abundances (Normalized): F133: Sample, P, A, Mia	Abundances (Normalized): F134: Sample, P, B, Mia	Abundances (Normalized): F135: Sample, P, C, Mia	Abundances (Normalized): F145: Sample, P, A, Prinzessin	Abundances (Normalized): F146: Sample, P, B, Prinzessin	Abundances (Normalized): F147: Sample, P, C, Prinzessin	Abundances (Normalized): F112: Sample, Z3, A, Fussel	Abundances (Normalized): F113: Sample, Z3, B, Fussel	Abundances (Normalized): F114: Sample, Z3, C, Fussel	Abundances (Normalized): F124: Sample, Z3, A, Gordon	Abundances (Normalized): F125: Sample, Z3, B, Gordon	Abundances (Normalized): F126: Sample, Z3, C, Gordon
	XP_023097616.1	cadherin-2 isoform X2 [Felis catus]	IDPVNGQITTIAVLDR	2	862.98	57.7551		1.26888e+06	1.66271e+06	2.03094e+06	3.33567e+06	2.45657e+06	2.64834e+06	1.1273e+06	926018	904936	3.77801e+06	2.99654e+06	2.59144e+06	2.64538e+06	1.68748e+06	1.59094e+06	2.68584e+06	2.15501e+06	1.86614e+06				3.30815e+06	2.55942e+06	2.13511e+06	2.46072e+06	2.12254e+06	2.22969e+06	3.78202e+06	3.39874e+06	3.46343e+06	1.26027e+06	1.136e+06	969633							3.85421e+06	3.70533e+06	4.09209e+06
	XP_023097616.1	cadherin-2 isoform X2 [Felis catus]	LSDPANWLK	2	522.28	49.9203		2.8109e+06	1.75031e+06	1.73403e+06	2.54089e+06	2.09591e+06	1.96627e+06	1.19868e+06	796169	733699	2.66332e+06	2.60335e+06	2.52677e+06	1.8005e+06	1.54898e+06	1.77008e+06	2.37418e+06	2.20352e+06	2.46319e+06				2.83054e+06	2.15087e+06	2.00873e+06	1.80382e+06	1.96026e+06	1.8552e+06	2.76627e+06	2.24178e+06	2.08228e+06	958085	1.50832e+06		386634	1.21296e+06	1.01278e+06				3276590	2.89921e+06	2.86707e+06
	XP_023097616.1	cadherin-2 isoform X2 [Felis catus]	DWVIPPINLPENSR	2	825.435	66.1963		1.82503e+06	678129	620608	644255	533933	454252	491690	367941	367576	1.41316e+06	952448	1.05331e+06	680142	332499	269674	522101	369338	287407				699571	444020	449392	914454	608501	669838	801286	606805	746088	635223	459361	399661	1.07586e+06	857131	821319				795363	609767	721578
	XP_023097616.1	cadherin-2 isoform X2 [Felis catus]	FAIQTDPNSNDGLVTVAKPIDFETNR	3	954.815	58.0739		3.40933e+06	2.22999e+06	2.43788e+06	2.4925e+06	1.46008e+06	1.47628e+06	1.57e+06	569438	700509	4.07989e+06	3.05455e+06	3.66305e+06	2.03391e+06	1.52464e+06	1.47443e+06	1.74861e+06	1.64512e+06	1.53973e+06				2.14756e+06	1.83935e+06	1.79972e+06	2.4764e+06	1.78847e+06	1.88397e+06	3.46026e+06	2.80139e+06	2.96085e+06	2.97293e+06			2.00364e+06						2.85083e+06	3.25159e+06	3.24045e+06
High	Master Protein	XP_006940942.2	leukocyte-associated immunoglobulin-like receptor 1 isoform X1 [Felis catus]	70.32	22	4	169	4	266	29.1	7.02	480.81	1.132	0.785	1.166	0.523713	0.569306	0.702609	0.860609	0.857418	0.988506	30.83	47.73	41.37	4.5819e+07	2.79709e+07	2.71562e+07	5.67737e+07	6.07313e+07	6.2803e+07	3.46466e+07	3.84889e+07	4.07494e+07	4.70021e+07	5.30723e+07	5.42674e+07	2.33922e+07	2.70778e+07	2.38698e+07	3.50881e+07	3.52602e+07	3.89326e+07		5.05473e+06	4.01211e+06	4.59616e+07	5.2237e+07	4.96646e+07	3.18302e+07
	Master Protein Accessions	Master Protein Descriptions	Sequence	Charge (by Search Engine): Sequest HT	m/z [Da] (by Search Engine): Sequest HT	RT [min] (by Search Engine): Sequest HT	Modifications	Abundances (Normalized): F103: Sample, A3, A, Fussel	Abundances (Normalized): F104: Sample, A3, B, Fussel	Abundances (Normalized): F105: Sample, A3, C, Fussel	Abundances (Normalized): F115: Sample, A3, A, Gordon	Abundances (Normalized): F116: Sample, A3, B, Gordon	Abundances (Normalized): F117: Sample, A3, C, Gordon	Abundances (Normalized): F127: Sample, A3, A, Mia	Abundances (Normalized): F128: Sample, A3, B, Mia	Abundances (Normalized): F129: Sample, A3, C, Mia	Abundances (Normalized): F139: Sample, A3, A, Prinzessin	Abundances (Normalized): F140: Sample, A3, B, Prinzessin	Abundances (Normalized): F141: Sample, A3, C, Prinzessin	Abundances (Normalized): F106: Sample, O3, A, Fussel	Abundances (Normalized): F107: Sample, O3, C, Fussel	Abundances (Normalized): F108: Sample, O3, B, Fussel	Abundances (Normalized): F118: Sample, O3, A, Gordon	Abundances (Normalized): F119: Sample, O3, B, Gordon	Abundances (Normalized): F120: Sample, O3, C, Gordon	Abundances (Normalized): F130: Sample, O3, A, Mia	Abundances (Normalized): F131: Sample, O3, B, Mia	Abundances (Normalized): F132: Sample, O3, C, Mia	Abundances (Normalized): F142: Sample, O3, A, Prinzessin	Abundances (Normalized): F143: Sample, O3, B, Prinzessin	Abundances (Normalized): F144: Sample, O3, C, Prinzessin	Abundances (Normalized): F109: Sample, P, A, Fussel	Abundances (Normalized): F110: Sample, P, B, Fussel	Abundances (Normalized): F111: Sample, P, C, Fussel	Abundances (Normalized): F121: Sample, P, A, Gordon	Abundances (Normalized): F122: Sample, P, B, Gordon	Abundances (Normalized): F123: Sample, P, C, Gordon	Abundances (Normalized): F133: Sample, P, A, Mia	Abundances (Normalized): F134: Sample, P, B, Mia	Abundances (Normalized): F135: Sample, P, C, Mia	Abundances (Normalized): F145: Sample, P, A, Prinzessin	Abundances (Normalized): F146: Sample, P, B, Prinzessin	Abundances (Normalized): F147: Sample, P, C, Prinzessin	Abundances (Normalized): F112: Sample, Z3, A, Fussel	Abundances (Normalized): F113: Sample, Z3, B, Fussel	Abundances (Normalized): F114: Sample, Z3, C, Fussel	Abundances (Normalized): F124: Sample, Z3, A, Gordon	Abundances (Normalized): F125: Sample, Z3, B, Gordon	Abundances (Normalized): F126: Sample, Z3, C, Gordon
	XP_006940942.2	leukocyte-associated immunoglobulin-like receptor 1 isoform X1 [Felis catus]	RPSICAEPAPVVALGQR	3	607.666	45.2316	1xCarbamidomethyl [C5]	1.41893e+07	7.89271e+06	7.41093e+06	1.6606e+07	1.77358e+07	1.69994e+07	9.40372e+06	9.85686e+06	9.40187e+06	1.48468e+07	1.57678e+07	1.75266e+07	6.83433e+06	7.24172e+06	6.0587e+06	9.73026e+06	8.11167e+06	1.12373e+07		2.40539e+06	2.92871e+06	1.44844e+07	1.57757e+07	1.50182e+07	1.07569e+07	1.283e+07	1.21834e+07	1.40011e+07	1.58978e+07	1.69027e+07	7.03861e+06	7.93748e+06	7.25529e+06							18117453	1.88677e+07	1.96113e+07
	XP_006940942.2	leukocyte-associated immunoglobulin-like receptor 1 isoform X1 [Felis catus]	SPGGFDAFR	2	477.228	41.7147		1.18258e+07	6.42954e+06	5.96891e+06	1.18114e+07	1.40968e+07	1.58493e+07	7.86129e+06	8.00373e+06	8.52913e+06	9.70797e+06	1.03761e+07	1.01271e+07	5.26959e+06	5.92086e+06	6.35258e+06	8.39214e+06	8.89768e+06	9.61501e+06		2.64935e+06	1.0834e+06	1.0472e+07	1.19209e+07	1.21239e+07	6.18687e+06	7.05623e+06	6.80274e+06	9.7031e+06	9.28509e+06	9.74202e+06	1.0551e+07	9.85097e+06	1.00901e+07	5.85015e+06	3.50382e+06	4.18452e+06				14351536	1.22483e+07	1.1979e+07
	XP_006940942.2	leukocyte-associated immunoglobulin-like receptor 1 isoform X1 [Felis catus]	EGNTLKPDVMEAPPGETEAR	3	719.676	35.615	1xOxidation [M10]	2.7056e+06	1.61108e+06	1.59041e+06	2.39168e+06	4.26108e+06	4.02757e+06	736715	3.33091e+06	2.7429e+06	2.44774e+06	3.07078e+06	3.54518e+06	724590	1.36197e+06	1.27733e+06	913437	1.97994e+06	1.99796e+06					2.62636e+06	2.66178e+06	1.29748e+06	1.83502e+06	2.05406e+06	2.07751e+06	3.37858e+06	3.88657e+06	1.90388e+06	2.63672e+06	2.51711e+06	1.74041e+06						2.59394e+06	3.36507e+06	3.39978e+06
	XP_006940942.2	leukocyte-associated immunoglobulin-like receptor 1 isoform X1 [Felis catus]	EGNTLKPDVMEAPPGETEAR	2	1071.01	40.8941		4.44924e+06	2.74444e+06	2.73968e+06	5.53114e+06	5.59533e+06	5.35266e+06	3.56729e+06	3.47199e+06	3.84351e+06	5.19764e+06	4.90489e+06	4.48428e+06	1.76451e+06	2.20655e+06	2.01135e+06	2.91059e+06	2.9202e+06	3.24597e+06				4.18509e+06	4.08494e+06	4.36884e+06	2.21078e+06	2.74328e+06	2.74278e+06	4.19022e+06	3.18725e+06	3.5038e+06	3.57233e+06	4.55092e+06	4.91023e+06	3.77334e+06	2.79815e+06	2.8405e+06				4.96482e+06	4.59462e+06	5.04339e+06
	XP_006940942.2	leukocyte-associated immunoglobulin-like receptor 1 isoform X1 [Felis catus]	FDIIAHEGIEGK	2	664.846	43.2875		1.26491e+07	9.29309e+06	9.44628e+06	2.04335e+07	1.90423e+07	2.0574e+07	1.30776e+07	1.38254e+07	1.6232e+07	1.4802e+07	1.89526e+07	1.85842e+07	8.79915e+06	1.03467e+07	8.16981e+06	1.31417e+07	1.33507e+07	1.28363e+07				1.68201e+07	1.78292e+07	1.54918e+07	1.13782e+07	1.12145e+07	1.13926e+07	1.30254e+07	1.57903e+07	1.59227e+07	1.89019e+07	2.02601e+07	2.08405e+07	6.18437e+06	7.78469e+06	9.40075e+06				1.8067e+07	1.99254e+07	2.11984e+07
High	Master Protein	XP_003983986.2	neutral and basic amino acid transport protein rBAT isoform X1 [Felis catus]	26.806	11	6	35	6	681	78.5	5.67	34.92	0.963	0.977	0.961	0.685131	0.735722	0.779928	0.941498	0.922805	0.998053	40.84	66.55	45.99	7.35915e+07	8.68491e+07	8.70578e+07	4.54811e+07	3.26506e+07	3.21588e+07	2.46988e+07	2.3418e+07	2.40195e+07	7.19901e+07	7.16264e+07	7.38278e+07	7.52037e+07	5.87495e+07	5.92244e+07	6.06563e+07	5.53107e+07	5.6216e+07	9.97145e+06	3.67907e+06	3.65469e+06	5.22467e+07	4.2675e+07	4.43893e+07	2.96548e+07
	Master Protein Accessions	Master Protein Descriptions	Sequence	Charge (by Search Engine): Sequest HT	m/z [Da] (by Search Engine): Sequest HT	RT [min] (by Search Engine): Sequest HT	Modifications	Abundances (Normalized): F103: Sample, A3, A, Fussel	Abundances (Normalized): F104: Sample, A3, B, Fussel	Abundances (Normalized): F105: Sample, A3, C, Fussel	Abundances (Normalized): F115: Sample, A3, A, Gordon	Abundances (Normalized): F116: Sample, A3, B, Gordon	Abundances (Normalized): F117: Sample, A3, C, Gordon	Abundances (Normalized): F127: Sample, A3, A, Mia	Abundances (Normalized): F128: Sample, A3, B, Mia	Abundances (Normalized): F129: Sample, A3, C, Mia	Abundances (Normalized): F139: Sample, A3, A, Prinzessin	Abundances (Normalized): F140: Sample, A3, B, Prinzessin	Abundances (Normalized): F141: Sample, A3, C, Prinzessin	Abundances (Normalized): F106: Sample, O3, A, Fussel	Abundances (Normalized): F107: Sample, O3, C, Fussel	Abundances (Normalized): F108: Sample, O3, B, Fussel	Abundances (Normalized): F118: Sample, O3, A, Gordon	Abundances (Normalized): F119: Sample, O3, B, Gordon	Abundances (Normalized): F120: Sample, O3, C, Gordon	Abundances (Normalized): F130: Sample, O3, A, Mia	Abundances (Normalized): F131: Sample, O3, B, Mia	Abundances (Normalized): F132: Sample, O3, C, Mia	Abundances (Normalized): F142: Sample, O3, A, Prinzessin	Abundances (Normalized): F143: Sample, O3, B, Prinzessin	Abundances (Normalized): F144: Sample, O3, C, Prinzessin	Abundances (Normalized): F109: Sample, P, A, Fussel	Abundances (Normalized): F110: Sample, P, B, Fussel	Abundances (Normalized): F111: Sample, P, C, Fussel	Abundances (Normalized): F121: Sample, P, A, Gordon	Abundances (Normalized): F122: Sample, P, B, Gordon	Abundances (Normalized): F123: Sample, P, C, Gordon	Abundances (Normalized): F133: Sample, P, A, Mia	Abundances (Normalized): F134: Sample, P, B, Mia	Abundances (Normalized): F135: Sample, P, C, Mia	Abundances (Normalized): F145: Sample, P, A, Prinzessin	Abundances (Normalized): F146: Sample, P, B, Prinzessin	Abundances (Normalized): F147: Sample, P, C, Prinzessin	Abundances (Normalized): F112: Sample, Z3, A, Fussel	Abundances (Normalized): F113: Sample, Z3, B, Fussel	Abundances (Normalized): F114: Sample, Z3, C, Fussel	Abundances (Normalized): F124: Sample, Z3, A, Gordon	Abundances (Normalized): F125: Sample, Z3, B, Gordon	Abundances (Normalized): F126: Sample, Z3, C, Gordon
	XP_003983986.2	neutral and basic amino acid transport protein rBAT isoform X1 [Felis catus]	NLLHHQTAFR	3	412.892	29.8958		1.41805e+06	861893	1.09828e+06	637782	1.7653e+06	1.24332e+06	873864	1.17844e+06	1.26494e+06	1.07959e+06	1.0211e+06	1.32142e+06	518699	116291	205035	665036	190100	268112				698761			777268	1.21995e+06	617723	655037	833707	743687	1.70246e+06	2.08737e+06	1.04192e+06	318606	1.14131e+06	1.56526e+06	311539			1.00618e+06	1.12172e+06	1.17441e+06
	XP_003983986.2	neutral and basic amino acid transport protein rBAT isoform X1 [Felis catus]	LDGAVAVLGPVEPDLK	2	796.949	57.9398			567605		894333	775488	802166	609313	524013									709254	603606													429128	522039
	XP_003983986.2	neutral and basic amino acid transport protein rBAT isoform X1 [Felis catus]	GVDGFSFDAVK	2	571.278	51.1934		861569	997187	913272	1.25238e+06	1.10894e+06	1.33452e+06	752541	868062	965663	580484	639750		834383	819721	659073	1.18401e+06	878251	925488				744402	700515	864088	890006	910700	907187	606160	552452	458454	1.03887e+06	1.33117e+06	1.32024e+06	1.08494e+06	865807	1.07025e+06	1.01818e+06	2.14103e+06	1.96247e+06	895380	753877	745260
	XP_003983986.2	neutral and basic amino acid transport protein rBAT isoform X1 [Felis catus]	GGEVDTHDILLDK	3	471.241	41.564		3.00973e+06	5.7192e+06	5.23132e+06	5.24994e+06			4.86961e+06	6.59814e+06	6.67623e+06	3.76928e+06	4.07778e+06	3.46584e+06	8.32794e+06	9.35498e+06	9.47509e+06	6.34406e+06	8.83231e+06	8.21488e+06				5.22348e+06	7.75809e+06	7.00165e+06	5.16629e+06	5.98952e+06	5.74179e+06	4.31906e+06	4.26104e+06	4.55475e+06	3.48478e+06	6.3213e+06	6.1896e+06	4.53236e+06	5.5238e+06	6.18845e+06	948646	1.15692e+06	1.43853e+06	4.27416e+06	3.68826e+06	3.57291e+06
	XP_003983986.2	neutral and basic amino acid transport protein rBAT isoform X1 [Felis catus]	DFENLVAAIHDK	3	457.901	54.1962		1.56933e+06	1.16866e+06	1.18556e+06	2.15579e+06	2.77643e+06	1.06521e+06	590024	568511	516524	1.12608e+06	367515	638453	2.63345e+06	462412	1.99845e+06	1.63556e+06	2.6726e+06	2.40921e+06	4.21039e+06			1.26446e+06	981012	1.32253e+06	965727	547653	1.63348e+06	880451	2.29663e+06	288004	2.13002e+06	1.07664e+06	936931	2.06711e+06	1.37752e+06	2.07973e+06	7.91565e+06	2.48128e+06	7.24347e+06	2.28423e+06	3.42192e+06	627208
	XP_003983986.2	neutral and basic amino acid transport protein rBAT isoform X1 [Felis catus]	EIDPIFGTMK	2	575.797	53.113		6.67329e+07	7.75346e+07	7.86294e+07	3.52909e+07	2.62244e+07	2.77136e+07	1.70034e+07	1.36808e+07	1.45961e+07	6.54347e+07	6.55203e+07	6.84021e+07	6.28892e+07	4.79961e+07	4.68868e+07	5.08277e+07	4.20281e+07	4.37947e+07	5.76105e+06	3.67907e+06	3.65469e+06	4.43156e+07	3.32353e+07	3.5201e+07	2.18555e+07	1.76775e+07	1.89586e+07	2.47551e+07	2.20367e+07	2.2313e+07	1.54929e+07	1.48506e+07	1.41026e+07	1.56527e+08	1.41595e+08	1.41249e+08	7.15419e+06	4.0467e+06	3.97999e+06	21458404	2.2188e+07	2.11471e+07
High	Master Protein	XP_019694498.2	collagen alpha-3(VI) chain isoform X1 [Felis catus]	399.481	21	53	1205	53	3178	342.8	6.64	2696.02	1.123	0.938	0.964	0.556964	0.86476	0.786113	0.892777	0.962609	0.998053	25.11	27.36	23.46	2.44845e+08	1.47138e+08	1.44622e+08	2.4057e+08	2.40272e+08	2.43782e+08	2.23041e+08	2.07762e+08	2.1894e+08	2.62288e+08	2.68698e+08	2.61224e+08	1.24801e+08	1.43641e+08	1.45615e+08	2.20316e+08	2.31478e+08	2.32198e+08	2.89834e+07	4.66585e+07	4.67649e+07	2.56798e+08	2.58901e+08	2.63057e+08	1.52781e+08
	Master Protein Accessions	Master Protein Descriptions	Sequence	Charge (by Search Engine): Sequest HT	m/z [Da] (by Search Engine): Sequest HT	RT [min] (by Search Engine): Sequest HT	Modifications	Abundances (Normalized): F103: Sample, A3, A, Fussel	Abundances (Normalized): F104: Sample, A3, B, Fussel	Abundances (Normalized): F105: Sample, A3, C, Fussel	Abundances (Normalized): F115: Sample, A3, A, Gordon	Abundances (Normalized): F116: Sample, A3, B, Gordon	Abundances (Normalized): F117: Sample, A3, C, Gordon	Abundances (Normalized): F127: Sample, A3, A, Mia	Abundances (Normalized): F128: Sample, A3, B, Mia	Abundances (Normalized): F129: Sample, A3, C, Mia	Abundances (Normalized): F139: Sample, A3, A, Prinzessin	Abundances (Normalized): F140: Sample, A3, B, Prinzessin	Abundances (Normalized): F141: Sample, A3, C, Prinzessin	Abundances (Normalized): F106: Sample, O3, A, Fussel	Abundances (Normalized): F107: Sample, O3, C, Fussel	Abundances (Normalized): F108: Sample, O3, B, Fussel	Abundances (Normalized): F118: Sample, O3, A, Gordon	Abundances (Normalized): F119: Sample, O3, B, Gordon	Abundances (Normalized): F120: Sample, O3, C, Gordon	Abundances (Normalized): F130: Sample, O3, A, Mia	Abundances (Normalized): F131: Sample, O3, B, Mia	Abundances (Normalized): F132: Sample, O3, C, Mia	Abundances (Normalized): F142: Sample, O3, A, Prinzessin	Abundances (Normalized): F143: Sample, O3, B, Prinzessin	Abundances (Normalized): F144: Sample, O3, C, Prinzessin	Abundances (Normalized): F109: Sample, P, A, Fussel	Abundances (Normalized): F110: Sample, P, B, Fussel	Abundances (Normalized): F111: Sample, P, C, Fussel	Abundances (Normalized): F121: Sample, P, A, Gordon	Abundances (Normalized): F122: Sample, P, B, Gordon	Abundances (Normalized): F123: Sample, P, C, Gordon	Abundances (Normalized): F133: Sample, P, A, Mia	Abundances (Normalized): F134: Sample, P, B, Mia	Abundances (Normalized): F135: Sample, P, C, Mia	Abundances (Normalized): F145: Sample, P, A, Prinzessin	Abundances (Normalized): F146: Sample, P, B, Prinzessin	Abundances (Normalized): F147: Sample, P, C, Prinzessin	Abundances (Normalized): F112: Sample, Z3, A, Fussel	Abundances (Normalized): F113: Sample, Z3, B, Fussel	Abundances (Normalized): F114: Sample, Z3, C, Fussel	Abundances (Normalized): F124: Sample, Z3, A, Gordon	Abundances (Normalized): F125: Sample, Z3, B, Gordon	Abundances (Normalized): F126: Sample, Z3, C, Gordon
	XP_019694498.2	collagen alpha-3(VI) chain isoform X1 [Felis catus]	MKPMEGSALYTGSALDFVR	3	691.674	55.8785		1.58387e+06	648118	538375				539534		364533	1.50908e+06	1.0728e+06	1.08645e+06	469484				361978	405517					560548	582621		506041			538756	502763				1.31672e+06	801147	800381					374015	445858
	XP_019694498.2	collagen alpha-3(VI) chain isoform X1 [Felis catus]	QLGTVQQVISDR	2	672.367	43.9625		3.17215e+06	2.31755e+06	1.5882e+06	2.92098e+06	3.49882e+06	3.12724e+06	2.08594e+06	2.66132e+06	2.46618e+06	3.40212e+06	4.30953e+06	3.82744e+06	1.42181e+06	1.48721e+06	1.66083e+06	2.08644e+06	2.93665e+06	3.55074e+06				3.43724e+06	4.29219e+06	4.0902e+06	1.90877e+06	2.42209e+06	2.1668e+06	3.38346e+06			2.73367e+06	3.17934e+06	3.83634e+06	2.54777e+06	3.10561e+06	2.74193e+06				2.50244e+06	3.58741e+06	2.70128e+06
	XP_019694498.2	collagen alpha-3(VI) chain isoform X1 [Felis catus]	NNLFTSSAGYR	2	615.299	40.9478		2.86812e+06	1.90581e+06	1.95032e+06	2.00038e+06	1.82052e+06	2.11505e+06	1.95219e+06	1.86795e+06	2.6311e+06	3.92358e+06	3.77095e+06	4.08241e+06	1.74008e+06	2.03375e+06	1.72308e+06	2.64009e+06	2.26267e+06	2.47326e+06		1.40291e+06	1.73295e+06	3.3377e+06	3.55291e+06	3.29199e+06	1.45648e+06	1.24231e+06	1.62311e+06	2.22621e+06	1.68683e+06	1.94144e+06		1.41933e+06	1.61308e+06	1.34002e+06	732181					1.66326e+06	1.56811e+06	1.59562e+06
	XP_019694498.2	collagen alpha-3(VI) chain isoform X1 [Felis catus]	QASVFSFGLGTQAASR	2	813.915	55.2552		7.40549e+06	1.63098e+06	1.72873e+06	4.05598e+06	5.59451e+06	5.24895e+06	3.10382e+06	3.35937e+06	3.34906e+06	7.12244e+06	1.00008e+07	9.84217e+06	1.89228e+06	2.50344e+06	3.00374e+06	3.5292e+06	4.88752e+06	4.48141e+06				7.58166e+06	8.31391e+06	8.42359e+06	2.94366e+06	4.50588e+06	4.26486e+06	2.37665e+06	3.97578e+06	4.23829e+06	6.10866e+06	6.95028e+06	7.17141e+06	4.50694e+06	5.43909e+06	5.22916e+06				3.07459e+06	4.27613e+06	4.37541e+06
	XP_019694498.2	collagen alpha-3(VI) chain isoform X1 [Felis catus]	IEDGVPQHLVLFLGGK	3	574.658	59.1163		1.25652e+06	1.86997e+06	2.14614e+06	1.53516e+06	1.1022e+06	1.29067e+06	1.17388e+06	1.47542e+06	1.47249e+06	1.83362e+06	2.07075e+06	2.35393e+06	1.36464e+06	1.80614e+06	1.60751e+06	2.72132e+06	2.49752e+06	2.35662e+06				2.84506e+06	2.70815e+06	2.44197e+06	1.86939e+06	1.73543e+06	1.72688e+06	1.53921e+06	2.34344e+06	2.7873e+06	2.28888e+06	2.1138e+06	2.15251e+06	587180	798050	638750				1763266	1.55386e+06	1.75079e+06
	XP_019694498.2	collagen alpha-3(VI) chain isoform X1 [Felis catus]	IEEGVPQFLVLISSGK	2	858.484	72.6041		461411	364056	251333	122793		93046.4							484514	313668	360145	285090	260123	236424				534503	330009	288287	359187	323675	410063	572947	583799	546861										273254	236670	385583
	XP_019694498.2	collagen alpha-3(VI) chain isoform X1 [Felis catus]	LSVGTQQIR	2	501.29	34.0317		1.9236e+07	1.20904e+07	1.24233e+07	2.34377e+07	2.69122e+07	2.68451e+07	1.85909e+07	1.8135e+07	1.94935e+07	1.88347e+07	1.99602e+07	2.01127e+07	7.94736e+06	9.69737e+06	1.00374e+07	1.46491e+07	1.78888e+07	1.84359e+07				1.64959e+07	1.5968e+07	1.83115e+07	1.13899e+07	1.254e+07	1.28208e+07	1.42131e+07	1.51684e+07	1.37797e+07	2.72063e+07	2.99198e+07	3.20108e+07	1.43477e+07	1.40447e+07	1.3074e+07	1.48513e+06	1.6565e+06	1.40396e+06	13641687	1.9547e+07	1.70144e+07
	XP_019694498.2	collagen alpha-3(VI) chain isoform X1 [Felis catus]	LLTPITTLTSEQIQR	2	857.491	56.2716		1.24314e+06	683313	806355	504755	426822	444659				1.59279e+06	1.44937e+06	1.43683e+06	905928	650825	721518	778284	844749	586916				1.61316e+06	1.41689e+06	1.34661e+06	741953	798241	737657	824074	625528	684868										725613	669122	606626
	XP_019694498.2	collagen alpha-3(VI) chain isoform X1 [Felis catus]	VGVVQYSDEPR	2	624.815	35.138		1.97774e+07	1.61424e+07	1.55362e+07	2.89076e+07	3.48029e+07	3.53174e+07	2.08548e+07	2.51516e+07	2.45984e+07	1.75255e+07	2.67006e+07	2.95627e+07	5.74063e+06	1.38302e+07	1.31581e+07	2.12967e+07	2.86983e+07	2.82718e+07	9.61957e+06			2.40323e+07	2.75857e+07	2.73258e+07	9.40924e+06	1.91399e+07	1.88313e+07	1.34071e+07	2.23809e+07	2.25905e+07	3.33762e+07	3.50638e+07	3.67155e+07	1.23219e+07	1.61261e+07	1.64279e+07				13921909	2.68564e+07	2.68876e+07
	XP_019694498.2	collagen alpha-3(VI) chain isoform X1 [Felis catus]	VPQIAFVITGGK	2	615.365	55.9581		5.01885e+06	1.80787e+06	1.69422e+06	4.50037e+06	3.80078e+06	3.40692e+06	6.70278e+06	4.68189e+06	4.47834e+06	6.18094e+06	6.11895e+06	6.32078e+06	2.47387e+06	2.35378e+06	2.38172e+06	3.99605e+06	3.70746e+06	4.05643e+06				6.49034e+06	5.68559e+06	5.72293e+06	3.92954e+06	3.69825e+06	3.68381e+06	4.90366e+06	5.06378e+06	4.80773e+06	8.27122e+06	7.93923e+06	7.18251e+06	3.52674e+06	2.19193e+06	2.3285e+06				5856041	6.25243e+06	5.93267e+06
	XP_019694498.2	collagen alpha-3(VI) chain isoform X1 [Felis catus]	VAVVQYSDR	2	518.775	31.1443		2.22954e+06	3.41341e+06	2.9839e+06	3.65881e+06	3.90791e+06	3.34083e+06	2.85811e+06	2.40719e+06	2.17635e+06	2.99874e+06	2.3572e+06	1.71029e+06	1.31082e+06	1.18734e+06	1.64007e+06	2.90598e+06	3.97132e+06	6.76855e+06		6.88813e+06	4.53962e+06	3.87862e+06	3.99736e+06	3.51635e+06	2.03111e+06	2.07061e+06	1.51359e+06	2.31116e+06	752665	1.46624e+06	7.02021e+06	5.61551e+06	5.60268e+06	1.3167e+06	2.30295e+06	1.4237e+06				2.79904e+06	2.48962e+06	2.27878e+06
	XP_019694498.2	collagen alpha-3(VI) chain isoform X1 [Felis catus]	VEEGVPQVLVLISAGPSSDEIRDGVIALK	3	997.549	74.2405		889595						921058			420614						1.05098e+06	673276					808169	490589		481454	627154		1.03653e+06	859649	706245	1.03111e+06	897283								890480	786593
	XP_019694498.2	collagen alpha-3(VI) chain isoform X1 [Felis catus]	VEEGVPQVLVLISAGPSSDEIR	3	765.414	70.3708		5.66043e+06	2.58829e+06	2.44653e+06	3.51574e+06	2.68439e+06	1.93197e+06	2.99776e+06	2.54987e+06	2.73845e+06	6.06444e+06	4.57127e+06	4.71535e+06	2.07149e+06	1.83678e+06	1.79409e+06	3.53323e+06	3.03897e+06	2.67774e+06				3.3538e+06	2.90255e+06	2.46511e+06	2.43263e+06	2.52482e+06	2.81323e+06	3.96852e+06	4.75441e+06	4.48804e+06	5.82818e+06	6.21805e+06	5.93612e+06							3.90714e+06	4.48201e+06	4.58461e+06
	XP_019694498.2	collagen alpha-3(VI) chain isoform X1 [Felis catus]	VVESLDVGPDR	2	593.309	39.2847		6.90834e+06	2.9199e+06	3.60801e+06	4.20018e+06	5.00485e+06	4.50456e+06	3.95106e+06		4.34943e+06	9.99745e+06	1.01162e+07	1.00426e+07	2.01251e+06	2.09792e+06	2.41648e+06	2.88781e+06	7.02545e+06	3.81497e+06				3.50444e+06	4.21989e+06	4.71611e+06	2.74013e+06	2.85673e+06	3.56473e+06	4.18437e+06	3.51666e+06	3.2049e+06	7.87536e+06	8.67321e+06	8.83002e+06	1.82325e+07	1.87902e+07	1.94153e+07	4.05328e+06			4.16317e+06	3.44779e+06	3.33847e+06
	XP_019694498.2	collagen alpha-3(VI) chain isoform X1 [Felis catus]	SQAPVLDAIR	2	535.304	43.8403		1.87481e+06	3.165e+06	3.15587e+06	3.44312e+06	4.50444e+06	4.19055e+06	3.14466e+06	4.28046e+06	3.78212e+06	2.7196e+06	5.08429e+06	5.89281e+06	1.94278e+06	3.03225e+06	2.60686e+06	3.99805e+06	7.13777e+06	8.22688e+06	4.37947e+06	5.08235e+06	5.10823e+06	5.91737e+06	8.91927e+06	9.55774e+06	1.94744e+06	3.7584e+06	4.06369e+06	5.32743e+06	9.45956e+06	9.94447e+06	1.21833e+07	1.48403e+07	1.57263e+07	4.7817e+06	8.13485e+06	9.31444e+06	7.66854e+06	7.09533e+06	7.82631e+06	2.90374e+06	6.55019e+06	6.36499e+06
	XP_019694498.2	collagen alpha-3(VI) chain isoform X1 [Felis catus]	SVEDAQEASLALTQR	2	809.407	45.525		1.66078e+06	2.17358e+06	2.21986e+06	1.77195e+06	2.01573e+06	1.62194e+06	2.18542e+06	1.90433e+06	1.98115e+06	2.41796e+06	2.38526e+06	2.80111e+06		1.34129e+06	1.34702e+06	1.57069e+06	1.66262e+06	1.70404e+06	5.99555e+06	5.89644e+06	4.60998e+06	2.1652e+06	2.02076e+06	2.04559e+06		1.69313e+06	1.9067e+06	1.97687e+06	1.97881e+06	1.93653e+06	2.75216e+06	2.22041e+06	2.20734e+06	1.13611e+06	1.29492e+06	1.6523e+06				2639946	2.50696e+06	2.61662e+06
	XP_019694498.2	collagen alpha-3(VI) chain isoform X1 [Felis catus]	SDLLAHLR	2	462.767	38.6174		2.23281e+06	1.38719e+06	900849	3.75497e+06	4.50153e+06	3.72903e+06	3.87821e+06	3.9997e+06	2.88179e+06	2.88169e+06	3.06469e+06	2.42295e+06	2.10544e+06	1.08261e+06	1.2312e+06	3.06598e+06	2.75765e+06	3.1689e+06				3.72995e+06	3.443e+06	3.37065e+06	2.47972e+06	2.32686e+06	1.85427e+06	2.59073e+06	3.00261e+06	2.88747e+06	3.95117e+06	4.57671e+06	3.73722e+06	2.25158e+06	2.61882e+06	2.22057e+06				3.24213e+06	3.63719e+06	3.17152e+06
	XP_019694498.2	collagen alpha-3(VI) chain isoform X1 [Felis catus]	SADVNVFAIGVEDSDEGALR	2	1032.5	60.4127		8.1158e+06	5.48229e+06	4.98475e+06	5.61674e+06	3.30054e+06	3.81844e+06	882916	831379	901514	1.3003e+06	885758	1.20836e+06	7.6466e+06	4.96072e+06	4.95198e+06	6.3541e+06	4.56107e+06	4.3554e+06				9.11434e+06	6.79345e+06	7.04321e+06	4.69173e+06	4.21577e+06	4.68817e+06	7.83183e+06	6.25214e+06	6.79218e+06	853526	1.14229e+06	1.11773e+06	402189						6.1952e+06	6.67385e+06	6.9346e+06
	XP_019694498.2	collagen alpha-3(VI) chain isoform X1 [Felis catus]	SLDEISQPAQELK	2	729.378	44.3039		6.95045e+06	2.8763e+06	2.38194e+06	4.98262e+06	5.30401e+06	6.01604e+06	4.50068e+06	3.85009e+06	4.5425e+06	6.66424e+06	5.65803e+06	5.25952e+06	3.36764e+06	2.74024e+06	2.89029e+06	5.0964e+06	4.94341e+06	5.58973e+06				6.86261e+06	6.05967e+06	7.17433e+06	3.49275e+06	2.89308e+06	3.37509e+06	3.66086e+06	3.91062e+06	3.54443e+06				4.6948e+06	4.68723e+06	4.90595e+06				3.35834e+06	3.06491e+06	3.32637e+06
	XP_019694498.2	collagen alpha-3(VI) chain isoform X1 [Felis catus]	TMFSLDTYSTK	2	655.303	44.6418	1xOxidation [M2]	8.35585e+06	7.15047e+06	8.13315e+06	9.82508e+06	9.76328e+06	1.14259e+07	5.84489e+06	6.54574e+06	6.77453e+06	6.07291e+06	6.81461e+06	7.33363e+06	1.51131e+07	1.65862e+07	1.68189e+07	1.22796e+07	1.19786e+07	1.32778e+07				7.61417e+06	7.93405e+06	8.79222e+06	3.96431e+06	4.10031e+06	4.63471e+06	7.18439e+06	7.71223e+06	8.14359e+06	4.52078e+06	4.73678e+06	5.62208e+06	3.15798e+06	3.95414e+06	3.80792e+06	843050		1.41162e+06	5727947	6.22511e+06	5.97392e+06
	XP_019694498.2	collagen alpha-3(VI) chain isoform X1 [Felis catus]	TMFSLDTYSTK	2	647.305	50.1531		6.09063e+06	3.55701e+06	3.90688e+06	6.81227e+06	6.24548e+06	6.84244e+06	1.05012e+07	1.04086e+07	9.48253e+06	5.83809e+06	7.38068e+06	7.19655e+06	3.14003e+06	3.23652e+06	3.25378e+06	5.89494e+06	6.61951e+06	6.78976e+06		8.40005e+06	1.00846e+07	5.96032e+06	5.97045e+06	6.59932e+06	4.01902e+06	4.0072e+06	4.38501e+06	4.25887e+06	3.82306e+06	3.98661e+06	9.19975e+06	1.03643e+07	1.07901e+07	2.02781e+07	1.99367e+07	2.02254e+07				5.37543e+06	5.51066e+06	5.72915e+06
	XP_019694498.2	collagen alpha-3(VI) chain isoform X1 [Felis catus]	TLTGTTEVHVNK	3	433.9	26.7753		545484	464875	474157	721596	927890	868402	623693	550918	488282	701993	586254	520741	356777	487586	677821	772041	1.05566e+06	886389				596793	692220	880800	400015	507150	538964	415188	428135	289491	1.0206e+06	723639	717975	587258	617456	505933				397887	429512
	XP_019694498.2	collagen alpha-3(VI) chain isoform X1 [Felis catus]	TELQTITNDPR	2	644.331	36.0273		3.97762e+06	2.58433e+06	2.37783e+06	2.97584e+06	2.50751e+06	2.55206e+06	3.20398e+06	2.69398e+06	3.09229e+06	4.4612e+06	3.86441e+06	4.07527e+06	1.8989e+06	1.87563e+06	1.67256e+06	3.23995e+06	2.60236e+06	2.618e+06				3.41571e+06	3.03479e+06	3.01101e+06	1.86627e+06	1.8747e+06	2.05091e+06	2.86405e+06	2.60941e+06	2.71155e+06	5.08799e+06	4.62521e+06	4.69415e+06	2.70395e+06	2.32838e+06	2.46225e+06				2.80854e+06	2.33817e+06	2.16437e+06
	XP_019694498.2	collagen alpha-3(VI) chain isoform X1 [Felis catus]	DVVFLIDGSEGVR	2	703.367	59.5422		3.24936e+06	1.87765e+06	1.79631e+06			2.13302e+06			1.47991e+06	1.62189e+06	1.93486e+06	2.19393e+06		1.57069e+06	1.30957e+06	1.16885e+06	2.325e+06	693626				2.90332e+06	3.44831e+06	3.34398e+06	426891	1.69233e+06	1.79759e+06	1.83741e+06	1.88362e+06	2.04038e+06	1.97905e+06			1.11133e+06						1.55063e+06	1.94278e+06	2.07409e+06
	XP_019694498.2	collagen alpha-3(VI) chain isoform X1 [Felis catus]	EVQVSDVTENSAR	2	717.347	33.1078		1.83596e+07	1.1436e+07	1.16442e+07	2.08865e+07	1.90293e+07	2.20929e+07	2.22072e+07	2.19809e+07	2.27064e+07	2.65011e+07	2.50507e+07	2.24353e+07	1.02564e+07	1.41386e+07	1.20814e+07	1.85158e+07	2.15548e+07	2.17365e+07				2.45308e+07	2.55514e+07	2.93051e+07	1.68961e+07	1.27019e+07	1.4267e+07	1.99813e+07	1.90916e+07	1.65583e+07	2.71705e+07	2.72721e+07	2.68612e+07	1.35873e+07	1.58551e+07	1.15131e+07				1.87043e+07	1.70284e+07	1.54744e+07
	XP_019694498.2	collagen alpha-3(VI) chain isoform X1 [Felis catus]	EHVPQLLLLVTAGQSEDSYGQAANALAR	3	984.509	67.1052
	XP_019694498.2	collagen alpha-3(VI) chain isoform X1 [Felis catus]	AGVLTFCVGASQANK	2	761.888	48.5693	1xCarbamidomethyl [C7]	1.48344e+06			935037	1.84644e+06	1.69861e+06				955849		489002	601433			672596		513908				2.60219e+06	1.8536e+06	1.65352e+06	640057		947164	951413			900028	847475								927360	953357	660726
	XP_019694498.2	collagen alpha-3(VI) chain isoform X1 [Felis catus]	ASDGVPQVIVVLTGGHSDDGLALPSAELK	3	949.169	69.6881		1.24797e+07	4.01064e+06	3.03616e+06	2.90506e+06	2.37319e+06	1.43156e+06	4.81513e+06	3.18604e+06	3.32293e+06	7.26641e+06	5.15919e+06	4.67047e+06	3.55344e+06	2.56478e+06	2.8609e+06	3.49355e+06	2.53558e+06	2.10276e+06				6.1833e+06	3.9738e+06	3.50563e+06	5.17036e+06	4.48369e+06	4.21737e+06	7.21416e+06	6.64884e+06	5.90757e+06	6.07146e+06	5.66766e+06	5.12198e+06	1.28955e+06	894429	714851				6.86093e+06	5.96081e+06	6.77804e+06
	XP_019694498.2	collagen alpha-3(VI) chain isoform X1 [Felis catus]	AAYQGSFTTK	2	537.267	29.5509		703571	666314	803917	5.25639e+06	4.45077e+06	3.1653e+06	7.61786e+06	2.48322e+06	2.45519e+06	2.66912e+06	1.4696e+06	929929	1.31877e+06	1.1957e+06	2.73742e+06	5.36707e+06	2.85218e+06	2.80289e+06				6.94066e+06	6.04559e+06	4.13447e+06	3.33311e+06	1.71013e+06	492622	1.82836e+06	2.21186e+06	809859	3.76324e+06	2.34418e+06	2.27748e+06	1.71282e+06	1.09647e+06	621311	724669	828173	726348	2828945	1.12536e+06	457297
	XP_019694498.2	collagen alpha-3(VI) chain isoform X1 [Felis catus]	AAPLQGVLPGLLAPLR	2	793.493	70.7142		3.32481e+06	1.68781e+06	1.54595e+06	701376	514760	416986	1.39638e+06	1.03105e+06	1.14633e+06	3.54561e+06	3.12588e+06	3.07333e+06	1.52956e+06	921352	794224	1.50528e+06	960538	1.00417e+06				1.91175e+06	1.86699e+06	1.33768e+06	1.43532e+06	1.27095e+06	1.27498e+06	2.19382e+06	1.90744e+06	1.92096e+06	1.62632e+06	1.61914e+06	1.47435e+06	2.50691e+06	2.11943e+06	1.99144e+06	244979			2.1609e+06	1.92445e+06	1.92866e+06
	XP_019694498.2	collagen alpha-3(VI) chain isoform X1 [Felis catus]	AELQHIATSDNLVFTVPEFR	2	1144.09	60.6276		2.22617e+07	9.83366e+06	1.04744e+07	1.17639e+07	7.0779e+06	4.54711e+06	1.52436e+07	1.11394e+07	1.10631e+07	2.11882e+07	1.89579e+07	1.72074e+07	7.46865e+06	6.4144e+06	6.48219e+06	1.73571e+07	1.15289e+07	9.99111e+06		1.65055e+06	4.3e+06	1.46684e+07	1.05248e+07	8.61739e+06	1.38578e+07	1.17932e+07	1.15796e+07	1.83119e+07	1.57696e+07	1.50312e+07	2.25374e+07	2.02859e+07	1.90267e+07	1.68193e+07	1.32133e+07	1.41297e+07		680665	2.37756e+06	1.86498e+07	1.67552e+07	1.70837e+07
	XP_019694498.2	collagen alpha-3(VI) chain isoform X1 [Felis catus]	DFVMNVVNSLDVGSDNIR	2	1005.48	70.1002	1xOxidation [M4]															314856	119335
	XP_019694498.2	collagen alpha-3(VI) chain isoform X1 [Felis catus]	DFVMNVVNSLDVGSDNIR	2	997.492	73.3644		762570			1.10901e+06	757823	581155	2.68022e+06	2.11933e+06	1.71492e+06	3.39548e+06	1.67189e+06	1.64363e+06	1.46845e+06	792213	874264	2.28589e+06	1.20894e+06	1.15509e+06				1.33387e+06	682789	607921	1.26266e+06	873703	866024	2.04722e+06	1.37803e+06	1.31545e+06	4.07734e+06	2.76084e+06	3.05628e+06	2.11308e+06	1.57065e+06	1.33927e+06				1831182	1.51174e+06	1.43751e+06
	XP_019694498.2	collagen alpha-3(VI) chain isoform X1 [Felis catus]	DFLVNLLER	2	559.814	67.766		9.88251e+06	6.04332e+06	6.66076e+06	7.69816e+06	6.25058e+06	6.37241e+06	9.24921e+06	8.10698e+06	8.51381e+06	1.23555e+07	1.11527e+07	1.20739e+07	5.52994e+06	4.19249e+06	4.19256e+06	5.29039e+06	5.08741e+06	5.1645e+06				5.94578e+06	4.93813e+06	5.27778e+06	4.05438e+06	3.72103e+06	4.13149e+06	6.47452e+06	4.87902e+06	5.01596e+06	1.34892e+07	1.25654e+07	1.22356e+07	6.32759e+06	5.73386e+06	5.53601e+06	1.58417e+06	960390	957144	4.93806e+06	5.19883e+06	5.31719e+06
	XP_019694498.2	collagen alpha-3(VI) chain isoform X1 [Felis catus]	GLEYVMQNHLTEAAGSR	2	938.452	46.5581		4.085e+06	2.91229e+06	2.02517e+06	4.043e+06	3.67974e+06	3.25804e+06	3.15525e+06	2.91889e+06	2.25579e+06	4.55802e+06	6.65008e+06	5.98561e+06	1.51098e+06	1.31177e+06	1.30717e+06	1.91604e+06	1.27875e+06	1.7861e+06				4.05085e+06	4.3669e+06	4.51049e+06	3.69348e+06	4.63185e+06	4.90386e+06	2.0472e+06	7.01356e+06	7.23999e+06	6.4041e+06	6.13937e+06	5.57773e+06	1.77405e+06	2.41013e+06	3.48369e+06				4.66065e+06	3.89104e+06	6.11422e+06
	XP_019694498.2	collagen alpha-3(VI) chain isoform X1 [Felis catus]	IAEGVPQLLIVLTADR	3	570.005	74.835		2.16795e+06	678871	432315	167099	403698	138564	1.16349e+06	1.00737e+06	827487	851879	907653	723911	156127	318860	357293	924886	721237	447114				1.53532e+06	786685	421274	443846	864698	695263	1.45418e+06	1.7195e+06	1.42852e+06	2.45474e+06	2.28966e+06	1.88108e+06	466503	361713	347567		138906		1.62711e+06	1.77143e+06	1.37675e+06
	XP_019694498.2	collagen alpha-3(VI) chain isoform X1 [Felis catus]	GGSGLNTGAALSYVHANHFTEAGGSR	3	844.405	46.581		490184		499844	493972	460928	793401	1.12594e+06				2.50277e+06	2.04761e+06				413973			5.71265e+06	6.02583e+06	4.5469e+06								344147		939755					4.326e+06	821509	1.15365e+06	1.2721e+06	389039
	XP_019694498.2	collagen alpha-3(VI) chain isoform X1 [Felis catus]	IASNSATAFR	2	519.272	28.5597		639611	609579	728439	3.08985e+06	2.39891e+06	1.82376e+06	3.17845e+06	1.58692e+06	1.17314e+06	1.74474e+06	644851	704466	944942	888562	1.51576e+06	2.5431e+06	1.54967e+06	1.5546e+06				2.59776e+06	2.41749e+06	1.82472e+06	1.90262e+06	1.14389e+06	535134	1.27262e+06	1.46116e+06	657975	1.61565e+06	1.23845e+06	1.17576e+06	963876	773062	524375	409289		302761	2.27305e+06	1.12297e+06	600255
	XP_019694498.2	collagen alpha-3(VI) chain isoform X1 [Felis catus]	LALLGGPAPNTGAALDFVLR	2	983.559	73.0745		493743						158547			154421												217282			126829			299991			256050									486902
	XP_019694498.2	collagen alpha-3(VI) chain isoform X1 [Felis catus]	LNHFVPEAGSR	3	409.547	29.3708		3.36528e+06	3.2226e+06	3.27567e+06	4.47096e+06	5.35595e+06	5.07872e+06	4.31199e+06	5.21346e+06	5.39136e+06	5.18417e+06	4.64801e+06	3.1013e+06	1.37292e+06	2.9063e+06	2.86471e+06	3.459e+06	4.1103e+06	4.40809e+06				4.16519e+06	4.93808e+06	5.06689e+06	4.25829e+06	4.70812e+06	4.56071e+06	4.1491e+06	5.21182e+06	4.98665e+06	7.84847e+06	7.78066e+06	7.96342e+06	2.23617e+06	2.59891e+06	1.99763e+06				5.64834e+06	5.96038e+06	4.86881e+06
	XP_019694498.2	collagen alpha-3(VI) chain isoform X1 [Felis catus]	QQIIDAINK	2	521.799	37.9898		2.26321e+06	2.47507e+06	2.29141e+06	4.50846e+06	5.93739e+06	6.20419e+06	3.49077e+06	4.39153e+06	4.08798e+06	4.00023e+06	4.46256e+06	3.7848e+06	2.07171e+06	2.99608e+06	3.16588e+06	3.31662e+06	4.63069e+06	3.82088e+06				4.0207e+06	5.36235e+06	4.78033e+06	2.81464e+06	3.45177e+06	3.30869e+06	2.40129e+06	4.10861e+06	3.34511e+06	6.00864e+06	7.06556e+06	6.91756e+06	3.15861e+06	3.2348e+06	3.13198e+06				3.35506e+06	3.99772e+06	3.76882e+06
	XP_019694498.2	collagen alpha-3(VI) chain isoform X1 [Felis catus]	EFLYDVIK	2	513.779	54.5183		7.06284e+06	3.67193e+06	3.06489e+06	7.84515e+06	6.29576e+06	7.14967e+06	7.3251e+06	6.43853e+06	7.23679e+06	9.79501e+06	8.86652e+06	9.02563e+06	4.59558e+06	3.5263e+06	3.55767e+06	5.38071e+06	3.82276e+06	4.51516e+06				8.16639e+06	6.89887e+06	7.79924e+06	4.3452e+06	3.38094e+06	3.89364e+06	4.81895e+06	4.07752e+06	3.84899e+06	9.82785e+06	8.94018e+06	1.0068e+07	7.69971e+06	7.50215e+06	7.54661e+06	713226			4.24551e+06	5.04767e+06	4.66689e+06
	XP_019694498.2	collagen alpha-3(VI) chain isoform X1 [Felis catus]	VQVLDAVK	2	436.266	37.3616		1.74923e+07	1.04857e+07	9.71768e+06	2.27696e+07	2.49084e+07	2.85323e+07	1.59546e+07	2.09884e+07	2.45776e+07	2.06983e+07	2.41309e+07	2.09559e+07	8.78727e+06	1.37536e+07	1.39354e+07	1.92811e+07	2.40876e+07	2.40877e+07	2.49315e+06	3.49563e+06	4.09731e+06	1.79327e+07	2.36772e+07	2.68897e+07	1.1014e+07	1.33155e+07	1.37582e+07	1.31125e+07	1.7155e+07	1.6962e+07	2.18149e+07	3.12833e+07	3.08347e+07	1.67577e+07	1.85761e+07	1.5083e+07				16314651	2.04748e+07	1.86694e+07
	XP_019694498.2	collagen alpha-3(VI) chain isoform X1 [Felis catus]	NILISSAGSR	2	509.288	35.5578		3.9427e+06	1.9325e+06	1.81773e+06	3.07925e+06			3.07038e+06	3.44098e+06	3.3496e+06	3.90787e+06	3.63572e+06	3.34659e+06	876804	1.37233e+06	1.40367e+06	2.59141e+06	3.36173e+06	3.23652e+06				3.45978e+06	3.65156e+06	3.72936e+06	1.703e+06	2.09333e+06	1.89842e+06	2.16176e+06	2.25927e+06	2.23368e+06	4.31237e+06	2.90667e+06	4.48182e+06	2.67324e+06	3.8333e+06					2587824	2.72276e+06	2.76033e+06
	XP_019694498.2	collagen alpha-3(VI) chain isoform X1 [Felis catus]	SGFPLLK	2	381.232	46.6092		2.39907e+06	1.54029e+06	1.53784e+06	2.22534e+06	2.64574e+06	2.45997e+06	2.12379e+06	2.21664e+06	2.23345e+06	2.62239e+06	3.15042e+06	2.97109e+06	1.11811e+06	1.35545e+06	1.19433e+06	2.12497e+06	2.23891e+06	2.32242e+06				2.36881e+06	2.85057e+06	2.97021e+06	1.46947e+06	1.52046e+06	2.05748e+06	1.49736e+06	1.75498e+06	2.01164e+06	3.12957e+06	3.15801e+06	3.25904e+06	2.31424e+06	2.78397e+06	2.95919e+06				2121586	1.96503e+06	2.33005e+06
	XP_019694498.2	collagen alpha-3(VI) chain isoform X1 [Felis catus]	TDFPYVR	2	449.227	42.468		2.2576e+06	1.14141e+06	1.66707e+06	2.1028e+06	2.01419e+06	2.35655e+06	1.72531e+06	2.03822e+06	1.81876e+06	1.85102e+06	1.73363e+06	1.69624e+06	830002	1.06004e+06	962302	2.00365e+06	1.85388e+06	1.79828e+06				2.23888e+06	2.3474e+06	2.18851e+06	1.16566e+06	1.1143e+06	1.35391e+06	1.58028e+06	1.98575e+06	1.87282e+06	2.24864e+06	1.61551e+06	1.64953e+06	1.81226e+06	2.34573e+06	2.45759e+06	280800			1.89825e+06	1.87957e+06	1.96256e+06
	XP_019694498.2	collagen alpha-3(VI) chain isoform X1 [Felis catus]	ALEFVAR	2	403.232	39.356		1.53479e+06	2.08558e+06	2.07251e+06	2.38486e+06	2.85492e+06	2.92361e+06	2.10975e+06	1.92911e+06	2.0735e+06	2.63594e+06	2.89341e+06	2.93958e+06	1.63065e+06	2.45829e+06	2.16236e+06	2.46071e+06	3.40001e+06	3.79021e+06	782995	2.26359e+06	2.35503e+06	3.4037e+06	3.71275e+06	3.97457e+06	1.62835e+06	1.5703e+06	1.44447e+06	3.58854e+06	3.7112e+06	4.01698e+06	2.17793e+06	3.3108e+06	3.03302e+06	1.6763e+06	2.05783e+06	1.79793e+06		1.43445e+06		1880423	2.68198e+06	2.33379e+06
	XP_019694498.2	collagen alpha-3(VI) chain isoform X1 [Felis catus]	SGDDVRGPSVVLK	3	443.578	34.5558		340186	229403		863215	792013	764118	516610	589536	699283	1.01783e+06	1.23556e+06	1.30864e+06	394722	434889	269844	900239	881023	867691				1.11895e+06	868748	1.33062e+06	627984	571732	817851	719372	793689	742642	1.79288e+06	1.94578e+06	1.80115e+06			597960				789201	1.21245e+06	1.12807e+06
	XP_019694498.2	collagen alpha-3(VI) chain isoform X1 [Felis catus]	VGLQHLR	2	411.751	25.6959			58139	81965.4	966248	1.08014e+06	657293	1.07027e+06	349558	353016	282396			131288	222538	441053	1.07356e+06	409533	423852				888916	939867	465528	427425	285828		125328	281096		572357	294803	297877	122833						506053	163541
	XP_019694498.2	collagen alpha-3(VI) chain isoform X1 [Felis catus]	VFAVGVK	2	360.226	34.6949		3.29315e+06	1.99394e+06	1.9846e+06	4.44336e+06	4.50293e+06	4.782e+06	3.5403e+06	3.00054e+06	2.73191e+06	3.98244e+06	3.40557e+06	2.84303e+06	1.94571e+06	2.43657e+06	2.26694e+06	4.78276e+06	4.37174e+06	4.6325e+06				4.97499e+06	4.68213e+06	4.93892e+06	2.85715e+06	2.59564e+06	2.27671e+06	3.12796e+06	3.03904e+06	2.2668e+06	2.54749e+06	2.38676e+06	2.45704e+06	2.35457e+06	1.67427e+06	1.51966e+06				3.60975e+06	3.40451e+06	2.93221e+06
	XP_019694498.2	collagen alpha-3(VI) chain isoform X1 [Felis catus]	VVESLDVGPDRVR	3	480.933	38.5188
	XP_019694498.2	collagen alpha-3(VI) chain isoform X1 [Felis catus]	DGVIALK	2	358.221	36.9466		1.04035e+06			3.54686e+06	3.60079e+06	2.8557e+06	3.32506e+06	1.61143e+06	1.6314e+06	1.66671e+06		690355	664285		689996	3.45604e+06	1.5227e+06	1.77825e+06				2.42487e+06	2.24944e+06		1.10779e+06	659223	369079	1.05641e+06		428709	2.64129e+06			992827			1.05079e+06	1.48455e+06	1.22852e+06	1599638	914934
	XP_019694498.2	collagen alpha-3(VI) chain isoform X1 [Felis catus]	IVLQPPTIVTEVIEVNK	2	946.56	69.3468														217074			363395						413224	238577	267178
	XP_019694498.2	collagen alpha-3(VI) chain isoform X1 [Felis catus]	GDRGPIGSIGPK	3	385.215	30.8733											464015	542105	384501	419449														336850	286497	1.47634e+06				362905	1.9393e+06	2.08019e+06	1.57894e+06
	XP_019694498.2	collagen alpha-3(VI) chain isoform X1 [Felis catus]	DLPNIEEK	2	479.247	38.7073		1.95475e+06	1.3218e+06	1.22672e+06	3.04992e+06	2.41354e+06	2.83416e+06	1.98802e+06	2.63896e+06	4.05201e+06	2.90769e+06	2.54335e+06	2.19344e+06		1.66795e+06	1.91813e+06	2.91594e+06	2.81038e+06	2.83067e+06		5.55296e+06	5.39025e+06	2.51015e+06	3.13527e+06	3.11819e+06	1.56406e+06	1.53223e+06	1.19154e+06	2.13705e+06	2.11065e+06	1.79601e+06	3.00786e+06	3.7716e+06	3.70021e+06	955055			7.75837e+06	8.07691e+06	7.76528e+06	2.18473e+06	1.52846e+06	1.26368e+06
High	Master Protein	XP_011278892.1	maltase-glucoamylase, intestinal [Felis catus]	112.955	15	22	199	22	1824	206.5	6.11	385.64	0.77	0.715	1.026	0.0655261	0.338094	0.95497	0.226395	0.682942	0.998221	21.78	21.54	10.72	1.94337e+07	2.33602e+07	2.23131e+07	2.19497e+07	1.94672e+07	2.17166e+07	2.82799e+07	2.75844e+07	3.04068e+07	1.17501e+07	9.77848e+06	1.10641e+07	2.1716e+07	2.0111e+07	2.11221e+07	2.24054e+07	2.14639e+07	2.08019e+07	1.13441e+07	6.00232e+06	2.1354e+06	1.00223e+07	7.40177e+06	9.83607e+06	2.72877e+07
	Master Protein Accessions	Master Protein Descriptions	Sequence	Charge (by Search Engine): Sequest HT	m/z [Da] (by Search Engine): Sequest HT	RT [min] (by Search Engine): Sequest HT	Modifications	Abundances (Normalized): F103: Sample, A3, A, Fussel	Abundances (Normalized): F104: Sample, A3, B, Fussel	Abundances (Normalized): F105: Sample, A3, C, Fussel	Abundances (Normalized): F115: Sample, A3, A, Gordon	Abundances (Normalized): F116: Sample, A3, B, Gordon	Abundances (Normalized): F117: Sample, A3, C, Gordon	Abundances (Normalized): F127: Sample, A3, A, Mia	Abundances (Normalized): F128: Sample, A3, B, Mia	Abundances (Normalized): F129: Sample, A3, C, Mia	Abundances (Normalized): F139: Sample, A3, A, Prinzessin	Abundances (Normalized): F140: Sample, A3, B, Prinzessin	Abundances (Normalized): F141: Sample, A3, C, Prinzessin	Abundances (Normalized): F106: Sample, O3, A, Fussel	Abundances (Normalized): F107: Sample, O3, C, Fussel	Abundances (Normalized): F108: Sample, O3, B, Fussel	Abundances (Normalized): F118: Sample, O3, A, Gordon	Abundances (Normalized): F119: Sample, O3, B, Gordon	Abundances (Normalized): F120: Sample, O3, C, Gordon	Abundances (Normalized): F130: Sample, O3, A, Mia	Abundances (Normalized): F131: Sample, O3, B, Mia	Abundances (Normalized): F132: Sample, O3, C, Mia	Abundances (Normalized): F142: Sample, O3, A, Prinzessin	Abundances (Normalized): F143: Sample, O3, B, Prinzessin	Abundances (Normalized): F144: Sample, O3, C, Prinzessin	Abundances (Normalized): F109: Sample, P, A, Fussel	Abundances (Normalized): F110: Sample, P, B, Fussel	Abundances (Normalized): F111: Sample, P, C, Fussel	Abundances (Normalized): F121: Sample, P, A, Gordon	Abundances (Normalized): F122: Sample, P, B, Gordon	Abundances (Normalized): F123: Sample, P, C, Gordon	Abundances (Normalized): F133: Sample, P, A, Mia	Abundances (Normalized): F134: Sample, P, B, Mia	Abundances (Normalized): F135: Sample, P, C, Mia	Abundances (Normalized): F145: Sample, P, A, Prinzessin	Abundances (Normalized): F146: Sample, P, B, Prinzessin	Abundances (Normalized): F147: Sample, P, C, Prinzessin	Abundances (Normalized): F112: Sample, Z3, A, Fussel	Abundances (Normalized): F113: Sample, Z3, B, Fussel	Abundances (Normalized): F114: Sample, Z3, C, Fussel	Abundances (Normalized): F124: Sample, Z3, A, Gordon	Abundances (Normalized): F125: Sample, Z3, B, Gordon	Abundances (Normalized): F126: Sample, Z3, C, Gordon
	XP_011278892.1	maltase-glucoamylase, intestinal [Felis catus]	IYDPNNNRYEVPVPLNIPR	3	761.734	54.9915																										576026	562946
	XP_011278892.1	maltase-glucoamylase, intestinal [Felis catus]	QLDFTLSPK	2	524.787	49.0843														809771	1.03232e+06	1.38614e+06		1.3877e+06	831637	1.79607e+06					618397	1.16167e+06	1.77476e+06	1.28983e+06	867300	989208	1.0767e+06	4.0011e+06	3.22462e+06	3.371e+06				5.68476e+06	6.17363e+06	7.3596e+06		1.67633e+06	1.54528e+06
	XP_011278892.1	maltase-glucoamylase, intestinal [Felis catus]	RNPLGLIIALDENK	3	522.639	58.3228		484574		877384	533307	569457	402172	1.13578e+06	895243	611592			334457	595508	677905	757571	532982	660883	471061				388916			783472	694950		618799	851163	940107	1.61935e+06	1.46795e+06	1.18578e+06	360269	1.02732e+06	506383	1.08699e+06			699283	894721	877988
	XP_011278892.1	maltase-glucoamylase, intestinal [Felis catus]	NPLGLIIALDENK	2	705.404	65.6975		1.50726e+06	1.0748e+06	936060	1.01793e+06	870002	802412	1.20751e+06	1.32826e+06	1.0935e+06	957565	891367	961340	676549	660815	663678	995624	903732	884927	653050			896538	643439	674916	661493	678251	652495	1.11579e+06	909852	1.10254e+06	477192			625072	777482	769653		454913	348140	738487	858287	872419
	XP_011278892.1	maltase-glucoamylase, intestinal [Felis catus]	ILGIQEPNNVIVK	2	718.927	51.8875		2.098e+06	2.80137e+06	2.52969e+06	3.14979e+06	3.58055e+06	3.38688e+06	3.2104e+06	3.8037e+06	3.38529e+06	1.59899e+06	1.5616e+06	1.46691e+06	3.53827e+06	2.46413e+06	2.87865e+06	3.22697e+06	2.8343e+06	3.45879e+06				1.48715e+06	1.55383e+06	1.62866e+06	3.69121e+06	3.89735e+06	4.08542e+06	3.10861e+06	2.97316e+06	3.09385e+06	6.51559e+06	6.28531e+06	6.10057e+06	2.61736e+06	2.47205e+06	3.27359e+06	1.53115e+06	1.08205e+06	1.64997e+06	3.48686e+06	3.33121e+06	3.54702e+06
	XP_011278892.1	maltase-glucoamylase, intestinal [Felis catus]	LPSPSLFGNDVNSVLLTAEYQTANR	3	902.796	72.5678		288882	861256	949192	131116			237925	108528	169200	363330	242665	514308	129137	222304		332529	79395.8					117331	144826		379361	313178		335773	277980	520122			254440									768875
	XP_011278892.1	maltase-glucoamylase, intestinal [Felis catus]	VPSSTTEGQLYDVLIK	2	875.466	56.6559		1.07466e+06	1.62665e+06	1.55779e+06	1.50438e+06	1.36438e+06	1.20495e+06	2.39413e+06	1.92382e+06	1.87615e+06	1.01802e+06	754860	654795		1.18848e+06	1.03854e+06	1.32936e+06	1.16879e+06	1.13254e+06	2.65777e+06			790206	507445	526780	2.07788e+06	1.99956e+06	1.79861e+06	1.50478e+06	1.3636e+06	1.4367e+06	3.43599e+06	2.71584e+06	2.86143e+06	1.44536e+06	1.02385e+06	991250	6.36186e+06	4.05347e+06	3.90322e+06	1.65739e+06	1.67547e+06	1.60836e+06
	XP_011278892.1	maltase-glucoamylase, intestinal [Felis catus]	YEVPVPLNIPR	2	648.869	56.419		1.11194e+06	2.0069e+06	1.91174e+06	1.7959e+06	1.35038e+06	1.27136e+06	2.2423e+06	1.96563e+06	2.09714e+06	781796	620268	842601	1.42637e+06	1.51032e+06	1.48108e+06	1.2661e+06	1.07973e+06	1.07286e+06				645529	407634	444063	1.50961e+06	1.56247e+06	1.41065e+06	1.56459e+06	1.44518e+06	1.5221e+06	2.96739e+06	2.44668e+06	2.60421e+06	858874	724719	746109	3.13708e+06	2.58993e+06	2.68879e+06	1562568	1.55041e+06	1.53159e+06
	XP_011278892.1	maltase-glucoamylase, intestinal [Felis catus]	SSLYASALPSVPVTSLR	2	874.484	58.416		449616	1.14934e+06	1.13266e+06	928590			1.3478e+06	1.30767e+06	1.48732e+06	604521			1.13822e+06	707235	630891	977527	807546					355632			1.22531e+06	1.29535e+06	1.30147e+06	905815	460569	656287	1.49819e+06	1.68167e+06	1.4715e+06				1.98218e+06	1.26109e+06	1.3948e+06	995834	782804	786768
	XP_011278892.1	maltase-glucoamylase, intestinal [Felis catus]	DRYEVPHEHVQPFK	4	445.974	35.8008		751787	1.61994e+06	1.3566e+06	899243	595690	1.05798e+06	1.07647e+06	1.60474e+06	1.74637e+06	709284	675043	660181	911325	783386	947478	1.00746e+06	1.17484e+06	1.16042e+06				423759	512225	390118	1.28563e+06	1.503e+06	1.58024e+06	985139	1.44868e+06	1.53904e+06	1.79737e+06	1.28605e+06	1.64499e+06	816070	1.18823e+06	1.00204e+06	588316	460527	476192	1.1343e+06	1.7715e+06	1.58505e+06
	XP_011278892.1	maltase-glucoamylase, intestinal [Felis catus]	FAGFPALITR	2	546.815	57.7245		1.35638e+06	1.98213e+06	1.8274e+06	1.55357e+06	1.46255e+06	1.48773e+06	2.41192e+06	1.92573e+06	2.23294e+06	1.05532e+06	1.28593e+06	1.12164e+06	1.46562e+06	1.50016e+06	1.46799e+06	1.95758e+06	1.7932e+06	1.64822e+06				808088		830265	2.1791e+06	2.27204e+06	2.47854e+06	1.61633e+06	1.64489e+06	1.50585e+06	3.53171e+06	3.29096e+06	3.28213e+06	1.67276e+06		1.67494e+06	2.98478e+06	2.37645e+06	2.80867e+06	1.96377e+06	2.12208e+06	2.06831e+06
	XP_011278892.1	maltase-glucoamylase, intestinal [Felis catus]	DFTYDPVNFK	2	623.292	54.2423		1.36296e+06	1.98863e+06	1.95075e+06	2.13159e+06	2.05119e+06	1.93044e+06	2.01229e+06	2.25882e+06	2.24863e+06				1.89066e+06	1.78199e+06	1.80393e+06	1.80054e+06	1.46455e+06	1.4986e+06				769103		1.16801e+06	2.04491e+06	1.63583e+06	1.76933e+06	1.51908e+06	1.61534e+06	1.63721e+06	3.01077e+06			1.78357e+06			798533			1.47233e+06	1.95906e+06	1.84054e+06
	XP_011278892.1	maltase-glucoamylase, intestinal [Felis catus]	DATLNHPPYMPYLESR	3	635.304	52.7189		2.72407e+06	889776	946196		1.16337e+06	2.51784e+06	1.12921e+06	1.65994e+06	3.63872e+06	699129		742778	1.14477e+06	559528	990932	2.06477e+06	1.92331e+06	2.45759e+06	1.46198e+06				746622	672748		2.64986e+06	834564	594023	2.32971e+06	2.11991e+06	3.88801e+06	3.75045e+06	3.39906e+06	1.47107e+06			1.65042e+06	1.56793e+06	1.92782e+06	2209068	2.02438e+06	1.20149e+06
	XP_011278892.1	maltase-glucoamylase, intestinal [Felis catus]	GELFWDDGETK	2	648.789	50.7826		902122	1.13096e+06	1.22118e+06	1.36681e+06	1.39615e+06	1.508e+06	1.53338e+06	1.21141e+06	1.57788e+06	660556	774451	656563	1.16812e+06	1.07103e+06	998972	1.37754e+06	1.39458e+06	1.10221e+06	1.06086e+06	3.24912e+06		627286	753154	674422	1.48655e+06	1.20733e+06	1.18971e+06	1.15105e+06	1.24018e+06	1.13034e+06	2.2767e+06	2.2706e+06	2.69005e+06	763734	937028	919921	1.6538e+06	2.10292e+06	1.90641e+06	1.33072e+06	1.23388e+06	1.3741e+06
	XP_011278892.1	maltase-glucoamylase, intestinal [Felis catus]	GGHVFPTQQPATTTVVSR	3	628.334	37.8968		997455		328394	1.70061e+06	1.94282e+06	1.9344e+06	1.72829e+06		1.45524e+06		648922	1.07225e+06	1.10287e+06	1.23478e+06	1.12798e+06	1.48662e+06	1.52985e+06	2.01996e+06				790037	952882	911586	2.19242e+06	2.42173e+06	2.67529e+06	1.61673e+06		2.04428e+06	2.87093e+06	3.09275e+06	3.09463e+06	1.49403e+06	1.51093e+06	1.68089e+06				2.28111e+06
	XP_011278892.1	maltase-glucoamylase, intestinal [Felis catus]	GNAASPLTYEVVVSK	2	767.909	48.9977		948697									1.07445e+06			2.10739e+06															3.32781e+06			1.89675e+06	3.09669e+06	2.92712e+06	796312	1.75219e+06					896164	1.58429e+06
	XP_011278892.1	maltase-glucoamylase, intestinal [Felis catus]	GDTVARPLLHEFYR	3	558.63	45.7651							444553	477793	506862	300461				320827		464143	489991	626379								653075	920730		473832			1.0063e+06	1.17254e+06	887800							516703
	XP_011278892.1	maltase-glucoamylase, intestinal [Felis catus]	INCIPDQPPTK	2	641.827	35.6451	1xCarbamidomethyl [C3]	1.19637e+06	1.80466e+06	1.50188e+06	1.74675e+06	1.42214e+06	1.56727e+06	1.94181e+06	2.19751e+06	1.98544e+06	709086	534164	425908	1.09345e+06	1.21558e+06	1.23566e+06	1.16733e+06	1.05155e+06	1.33286e+06	2.32725e+06	1.52017e+06	2.1354e+06	953525	649692	597812	1.80371e+06	2.14653e+06	2.16826e+06	1.55561e+06	1.35309e+06	1.39434e+06	2.09111e+06	3.51773e+06	3.29619e+06	1.18373e+06	1.35899e+06	1.18216e+06	5.12344e+06	1.9352e+06	3.64301e+06	1.49783e+06	1.70181e+06	1.68819e+06
	XP_011278892.1	maltase-glucoamylase, intestinal [Felis catus]	GVEDDVFIK	2	511.264	45.9549		1.70152e+06	2.32429e+06	2.27622e+06	1.81301e+06	1.39747e+06	1.72949e+06	3.05873e+06	2.78735e+06	2.65894e+06	991922	1.04252e+06	1.13982e+06	1.63929e+06	1.85709e+06	1.5061e+06	1.59533e+06	1.23835e+06	1.1858e+06	1.38713e+06			682597	530014	452581	1.80602e+06	1.62917e+06	1.83077e+06	1.47127e+06	1.43958e+06	1.63764e+06	2.60669e+06	1.9026e+06	2.20062e+06	1.60833e+06	1.87512e+06	1.94179e+06	4.18041e+06	4.53033e+06	4.86218e+06	1.34568e+06	1.57413e+06
	XP_011278892.1	maltase-glucoamylase, intestinal [Felis catus]	YDYGTLQNMR	2	630.788	43.8496			633582		674964				596263	588912					1.07949e+06	1.10032e+06	403089				1.23303e+06					592994	508977	627887	590368			1.25711e+06	889302	1.29661e+06	690505		679812	1.79091e+06	1.93983e+06	1.42049e+06			631890
	XP_011278892.1	maltase-glucoamylase, intestinal [Felis catus]	EFELFYK	2	488.244	53.7562			399799		361946	301071	471114		355680	194027		187650														346504						699839	612361	525245		852208	1.01263e+06	2.2853e+06	1.88921e+06	2.31444e+06
	XP_011278892.1	maltase-glucoamylase, intestinal [Felis catus]	APNGGGIVWGK	2	528.285	39.0563		477391	1.06614e+06	1.00997e+06	640138			1.13421e+06	1.14729e+06	1.05907e+06	526142	559047	470539	557898	564494	642002	394098	345170	544416				286606		245716	830738	590912	629282	780949	683023	615583	1.46853e+06	1.41561e+06	1.2821e+06	789421	803582	644718	1.85527e+06	1.01875e+06	985238	658137	619028	747012
High	Master Protein	XP_003999290.2	hemicentin-1 isoform X1 [Felis catus]	135.578	3	13	462	13	5635	612.5	6.51	965.77	1.048	0.919	1.089	0.889756	0.932012	0.88382	0.990837	0.984509	0.998221	38.14	14.61	22.2	7.96587e+07	4.48607e+07	4.32256e+07	5.87219e+07	5.92596e+07	6.31548e+07	5.80382e+07	6.39972e+07	6.35061e+07	9.25208e+07	9.54046e+07	9.75205e+07	2.46658e+07	3.30087e+07	3.39008e+07	5.65492e+07	6.71042e+07	6.42226e+07	9.24489e+07	1.09402e+08	1.15767e+08	6.80052e+07	7.01415e+07	6.74407e+07	3.77365e+07
	Master Protein Accessions	Master Protein Descriptions	Sequence	Charge (by Search Engine): Sequest HT	m/z [Da] (by Search Engine): Sequest HT	RT [min] (by Search Engine): Sequest HT	Modifications	Abundances (Normalized): F103: Sample, A3, A, Fussel	Abundances (Normalized): F104: Sample, A3, B, Fussel	Abundances (Normalized): F105: Sample, A3, C, Fussel	Abundances (Normalized): F115: Sample, A3, A, Gordon	Abundances (Normalized): F116: Sample, A3, B, Gordon	Abundances (Normalized): F117: Sample, A3, C, Gordon	Abundances (Normalized): F127: Sample, A3, A, Mia	Abundances (Normalized): F128: Sample, A3, B, Mia	Abundances (Normalized): F129: Sample, A3, C, Mia	Abundances (Normalized): F139: Sample, A3, A, Prinzessin	Abundances (Normalized): F140: Sample, A3, B, Prinzessin	Abundances (Normalized): F141: Sample, A3, C, Prinzessin	Abundances (Normalized): F106: Sample, O3, A, Fussel	Abundances (Normalized): F107: Sample, O3, C, Fussel	Abundances (Normalized): F108: Sample, O3, B, Fussel	Abundances (Normalized): F118: Sample, O3, A, Gordon	Abundances (Normalized): F119: Sample, O3, B, Gordon	Abundances (Normalized): F120: Sample, O3, C, Gordon	Abundances (Normalized): F130: Sample, O3, A, Mia	Abundances (Normalized): F131: Sample, O3, B, Mia	Abundances (Normalized): F132: Sample, O3, C, Mia	Abundances (Normalized): F142: Sample, O3, A, Prinzessin	Abundances (Normalized): F143: Sample, O3, B, Prinzessin	Abundances (Normalized): F144: Sample, O3, C, Prinzessin	Abundances (Normalized): F109: Sample, P, A, Fussel	Abundances (Normalized): F110: Sample, P, B, Fussel	Abundances (Normalized): F111: Sample, P, C, Fussel	Abundances (Normalized): F121: Sample, P, A, Gordon	Abundances (Normalized): F122: Sample, P, B, Gordon	Abundances (Normalized): F123: Sample, P, C, Gordon	Abundances (Normalized): F133: Sample, P, A, Mia	Abundances (Normalized): F134: Sample, P, B, Mia	Abundances (Normalized): F135: Sample, P, C, Mia	Abundances (Normalized): F145: Sample, P, A, Prinzessin	Abundances (Normalized): F146: Sample, P, B, Prinzessin	Abundances (Normalized): F147: Sample, P, C, Prinzessin	Abundances (Normalized): F112: Sample, Z3, A, Fussel	Abundances (Normalized): F113: Sample, Z3, B, Fussel	Abundances (Normalized): F114: Sample, Z3, C, Fussel	Abundances (Normalized): F124: Sample, Z3, A, Gordon	Abundances (Normalized): F125: Sample, Z3, B, Gordon	Abundances (Normalized): F126: Sample, Z3, C, Gordon
	XP_003999290.2	hemicentin-1 isoform X1 [Felis catus]	NCPPNDLECALSPYALEYK	2	1127.51	60.1217	2xCarbamidomethyl [C2; C9]	1.15223e+06	412385	331187	544809	1.15512e+06	1.29187e+06	799022	952229	341010	880336	879880	481447	296513			1.24966e+06	1.27461e+06	1.18798e+06				2.05707e+06	1.72921e+06	1.73084e+06	1.33704e+06	1.70223e+06	1.83327e+06	1.57902e+06	1.41492e+06	1.49822e+06	1.17098e+06	1.18801e+06	1.38834e+06				1.05048e+06			1.62814e+06	1.73224e+06	1.67341e+06
	XP_003999290.2	hemicentin-1 isoform X1 [Felis catus]	LVSLPFGIAANQDLIR	2	863.996	67.6058		1.44445e+07	5.19388e+06	5.20553e+06	3.86684e+06	3.22996e+06	3.18929e+06	5.08e+06	4.79875e+06	4.81329e+06	1.34275e+07	1.22458e+07	1.22363e+07	3.21627e+06	3.39983e+06	3.52589e+06	6.23055e+06	4.61728e+06	5.70429e+06		740388	940327	5.93859e+06	5.81488e+06	5.54703e+06	4.07553e+06	3.84167e+06	4.13649e+06	1.01268e+07	1.00035e+07	1.02503e+07	8.08789e+06	9.01105e+06	8.4618e+06	5.8103e+06	6.58478e+06	6.45579e+06				8786800	9.9574e+06	1.02334e+07
	XP_003999290.2	hemicentin-1 isoform X1 [Felis catus]	LVAYTQDGVMHPR	2	751.874	30.4797	1xOxidation [M10]	4.66409e+06	2.60274e+06	2.46862e+06	3.83097e+06	5.2064e+06	4.72827e+06	2.94636e+06	3.92892e+06	3.63902e+06	4.13774e+06	4.75426e+06	5.40308e+06	1.10101e+06	1.98378e+06	1.96316e+06	3.20216e+06	4.36268e+06	3.83194e+06				3.58495e+06	4.76403e+06	4.33003e+06	2.09316e+06	2.96e+06	2.69097e+06	3.87711e+06	5.3667e+06	5.66104e+06	3.63143e+06	4.67182e+06	3.96191e+06	3.24845e+06	2.96091e+06	3.775e+06				3.74758e+06	4.40116e+06	4.27571e+06
	XP_003999290.2	hemicentin-1 isoform X1 [Felis catus]	LVAYTQDGVMHPR	3	496.254	36.846		9.51946e+06	5.36279e+06	5.0542e+06	8.35485e+06	9.8649e+06	1.02329e+07	6.41836e+06	8.17448e+06	9.08103e+06	1.03855e+07	1.03692e+07	1.09324e+07	2.58411e+06	4.07789e+06	4.23257e+06	8.71422e+06	1.01427e+07	8.99826e+06				7.63771e+06	9.0035e+06	8.58439e+06	3.78369e+06	5.11295e+06	5.43238e+06	6.90904e+06	8.00751e+06	8.97031e+06	1.32489e+07	1.44923e+07	1.60159e+07	6.48967e+06	5.35848e+06	6.47594e+06				7.51992e+06	8.10189e+06	8.10613e+06
	XP_003999290.2	hemicentin-1 isoform X1 [Felis catus]	TCQDVDECLEQSVR	2	869.872	42.4804	2xCarbamidomethyl [C2; C8]	1.14511e+07	6.22884e+06	6.32093e+06	6.06799e+06	7.48912e+06	6.35801e+06	8.74359e+06	8.11676e+06	7.71663e+06	1.22893e+07	1.2529e+07	1.18854e+07	4.86075e+06	4.09517e+06	4.12701e+06	4.78046e+06	5.12125e+06	5.06399e+06	1.79058e+07	1.54836e+07	1.67473e+07	9.44321e+06	8.70026e+06	8.80404e+06	5.09725e+06	5.26758e+06	5.80424e+06	9.60634e+06	9.61328e+06	9.84929e+06	9.42586e+06	8.70261e+06	1.03591e+07	1.0461e+07	9.95313e+06	9.52793e+06	7.46866e+06	8.2295e+06	7.40076e+06	9433336	8.62547e+06	8.50082e+06
	XP_003999290.2	hemicentin-1 isoform X1 [Felis catus]	TCPEGSEASRDTCVDIDECENR	3	867.349	34.8594	3xCarbamidomethyl [C2; C13; C19]		659304	711935					863972	840960	1.31363e+06	1.12095e+06	1.18217e+06	197103						2.13457e+06		2.03237e+06	653014			354516			852628	490461	663352	939091	1.04621e+06	1.14745e+06							1.00989e+06	762945	1.01344e+06
	XP_003999290.2	hemicentin-1 isoform X1 [Felis catus]	DTCVDIDECENRDTCQHECK	4	646.75	29.7535	4xCarbamidomethyl [C3; C9; C15; C19]	2.63787e+06	2.49188e+06	2.60243e+06	362741	378123	351811	1.14749e+06	941397	1.14414e+06	4.87784e+06	4.32989e+06	4.56792e+06	1.16871e+06	1.23529e+06	1.13057e+06	297209	206079	285156	1.6151e+06	1.17449e+06	2.009e+06	828201	921619	750077	605481	749203	446813	1.9161e+06	1.7746e+06	1.5193e+06	1.62746e+06	1.78648e+06	1.79898e+06	5.6438e+06	5.63083e+06	5.27743e+06			287189	1.85159e+06	1.52545e+06	1.14403e+06
	XP_003999290.2	hemicentin-1 isoform X1 [Felis catus]	DTCVDIDECENR	2	763.299	34.8821	2xCarbamidomethyl [C3; C9]	6.94115e+06	2.48481e+06	2.44903e+06	9.50709e+06	8.02383e+06	8.96662e+06	8.53679e+06	6.58744e+06	6.87939e+06	7.15368e+06	5.95054e+06	5.04766e+06	2.49412e+06	3.15934e+06	3.33732e+06	8.32617e+06	7.46028e+06	7.77144e+06	5.22655e+07	7.36356e+07	7.70319e+07	9.89598e+06	8.35021e+06	9.11355e+06	5.01411e+06	3.82166e+06	3.93297e+06	6.45856e+06	6.30432e+06	5.26897e+06	9.24571e+06	7.66929e+06	7.94383e+06	4.67992e+06	3.38916e+06	3.36287e+06	1.81248e+07	2.04472e+07	2.11398e+07	6709102	5.5626e+06	5.01014e+06
	XP_003999290.2	hemicentin-1 isoform X1 [Felis catus]	DPVSGFCLK	2	511.752	46.6969	1xCarbamidomethyl [C7]	1.23232e+07	8.05383e+06	8.56284e+06	8.07797e+06	7.46913e+06	8.95297e+06	1.10518e+07	1.13059e+07	1.22733e+07	9.87076e+06	1.58103e+07	1.6756e+07	4.40373e+06	6.4472e+06	6.19857e+06	8.41291e+06	1.12513e+07	1.11784e+07	1.17091e+07	1.31113e+07	1.42503e+07	8.94027e+06	1.06819e+07	1.20414e+07	3.46024e+06	5.22151e+06	5.35761e+06	8.21623e+06	1.17173e+07	1.26387e+07	1.23644e+07	1.32669e+07	1.33077e+07	1.07357e+07	1.40841e+07	1.37038e+07	4.34781e+06	4.77116e+06	5.44247e+06	6797728	9.90326e+06	1.16199e+07
	XP_003999290.2	hemicentin-1 isoform X1 [Felis catus]	GVVYTTRPLREPETYR	3	646.347	35.9943		9.52473e+06	4.70834e+06	3.90956e+06	8.46541e+06	1.0221e+07	9.98152e+06	7.88634e+06	8.42901e+06	7.67065e+06	1.24261e+07	1.09965e+07	9.86457e+06	2.64862e+06	4.34633e+06	4.38069e+06	8.62647e+06	1.10903e+07	1.0029e+07				9.59459e+06	1.02655e+07	8.36347e+06	5.63703e+06	8.14855e+06	7.01852e+06	9.80305e+06	1.04101e+07	8.26333e+06	1.3203e+07	2.11107e+07	2.15752e+07	8.11337e+06	6.45297e+06	5.41728e+06				11147397	1.04411e+07	8.50022e+06
	XP_003999290.2	hemicentin-1 isoform X1 [Felis catus]	GSYQCIDTPCPPNYQR	2	978.423	42.7436	2xCarbamidomethyl [C5; C10]		1.80211e+06	1.97435e+06	4.41573e+06	2.00173e+06	2.63274e+06		3.06369e+06	2.89381e+06	6.14231e+06	5.46885e+06	8.4293e+06		1.51454e+06	1.41169e+06	216924	2.73142e+06	2.71013e+06		5.25667e+06		2.99879e+06	2.79951e+06	2.42383e+06	1.98573e+06	1.33146e+06	1.55235e+06		2.67787e+06	3.85953e+06		3.57428e+06	3.66975e+06	4.17978e+06	3.20542e+06	4.61021e+06			1.39155e+06	4.18859e+06	3.10103e+06	2.58622e+06
	XP_003999290.2	hemicentin-1 isoform X1 [Felis catus]	GSYQCIDTPCPPNYQRDPVSGFCLK	3	987.107	52.6097	3xCarbamidomethyl [C5; C10; C23]	1.21534e+06	988106	765469	2.23927e+06		1.53273e+06	1.08867e+06	994983	1.21853e+06	3.79278e+06	2.72092e+06	2.60007e+06			1.18718e+06	2.07766e+06	2.9488e+06	3.10419e+06	6.8188e+06		2.75548e+06	1.5162e+06			1.88201e+06	1.44747e+06	1.36778e+06	1.89161e+06	1.5642e+06	1.06953e+06	2.08875e+06	2.35951e+06	1.60377e+06		1.16609e+06	1.48633e+06		1.0284e+06	3.65715e+06	2.5682e+06	1.93813e+06	2.12781e+06
	XP_003999290.2	hemicentin-1 isoform X1 [Felis catus]	TTFLMVDVEQTVPFALRDENLK	3	856.107	68.6625		1.51589e+06	270317					535763	553011	304378	536666	680596	433233	369590	303893	302187	665718	536354					541942	294120		717719	512179	688960	826892	659625	881611				561228	380160					1.02469e+06	1.37491e+06	867508
	XP_003999290.2	hemicentin-1 isoform X1 [Felis catus]	GVVYTTRPLR	3	387.896	30.4377		4.26916e+06	3.60138e+06	2.86949e+06	2.98818e+06	4.2203e+06	4.93603e+06	3.80399e+06	5.28672e+06	4.68995e+06	5.28655e+06	7.54802e+06	7.7008e+06	1.32533e+06	2.44548e+06	2.10392e+06	3.74908e+06	5.3612e+06	4.35786e+06				4.37465e+06	6.81675e+06	5.752e+06	1.693e+06	2.02051e+06	2.56492e+06	3.10339e+06	4.46953e+06	4.80462e+06	4.0555e+06	4.61339e+06	5.41484e+06	4.66248e+06	5.89371e+06	7.46159e+06				2.68911e+06	4.43868e+06	4.61884e+06
High	Master Protein	XP_003983847.1	otoraplin [Felis catus]	16.007	20	2	37	2	129	14.3	4.68	89.07	1.05	1.138	0.973	0.82644	0.417156	0.810953	0.969817	0.75886	0.998221	29.88	27.03	65.3	4.38606e+06	662101	4.05305e+06	8.29579e+06	7.15154e+06	6.43072e+06	1.58173e+06	1.24058e+06	855872	1.16432e+06	806497	589535	4.0091e+06	3.40806e+06	3.5981e+06	6.83924e+06	2.19866e+06	5.73907e+06	1.68894e+06	1.74111e+06	1.81456e+06	4.61349e+06	1.53904e+06	1.29546e+06	4.44252e+06
	Master Protein Accessions	Master Protein Descriptions	Sequence	Charge (by Search Engine): Sequest HT	m/z [Da] (by Search Engine): Sequest HT	RT [min] (by Search Engine): Sequest HT	Modifications	Abundances (Normalized): F103: Sample, A3, A, Fussel	Abundances (Normalized): F104: Sample, A3, B, Fussel	Abundances (Normalized): F105: Sample, A3, C, Fussel	Abundances (Normalized): F115: Sample, A3, A, Gordon	Abundances (Normalized): F116: Sample, A3, B, Gordon	Abundances (Normalized): F117: Sample, A3, C, Gordon	Abundances (Normalized): F127: Sample, A3, A, Mia	Abundances (Normalized): F128: Sample, A3, B, Mia	Abundances (Normalized): F129: Sample, A3, C, Mia	Abundances (Normalized): F139: Sample, A3, A, Prinzessin	Abundances (Normalized): F140: Sample, A3, B, Prinzessin	Abundances (Normalized): F141: Sample, A3, C, Prinzessin	Abundances (Normalized): F106: Sample, O3, A, Fussel	Abundances (Normalized): F107: Sample, O3, C, Fussel	Abundances (Normalized): F108: Sample, O3, B, Fussel	Abundances (Normalized): F118: Sample, O3, A, Gordon	Abundances (Normalized): F119: Sample, O3, B, Gordon	Abundances (Normalized): F120: Sample, O3, C, Gordon	Abundances (Normalized): F130: Sample, O3, A, Mia	Abundances (Normalized): F131: Sample, O3, B, Mia	Abundances (Normalized): F132: Sample, O3, C, Mia	Abundances (Normalized): F142: Sample, O3, A, Prinzessin	Abundances (Normalized): F143: Sample, O3, B, Prinzessin	Abundances (Normalized): F144: Sample, O3, C, Prinzessin	Abundances (Normalized): F109: Sample, P, A, Fussel	Abundances (Normalized): F110: Sample, P, B, Fussel	Abundances (Normalized): F111: Sample, P, C, Fussel	Abundances (Normalized): F121: Sample, P, A, Gordon	Abundances (Normalized): F122: Sample, P, B, Gordon	Abundances (Normalized): F123: Sample, P, C, Gordon	Abundances (Normalized): F133: Sample, P, A, Mia	Abundances (Normalized): F134: Sample, P, B, Mia	Abundances (Normalized): F135: Sample, P, C, Mia	Abundances (Normalized): F145: Sample, P, A, Prinzessin	Abundances (Normalized): F146: Sample, P, B, Prinzessin	Abundances (Normalized): F147: Sample, P, C, Prinzessin	Abundances (Normalized): F112: Sample, Z3, A, Fussel	Abundances (Normalized): F113: Sample, Z3, B, Fussel	Abundances (Normalized): F114: Sample, Z3, C, Fussel	Abundances (Normalized): F124: Sample, Z3, A, Gordon	Abundances (Normalized): F125: Sample, Z3, B, Gordon	Abundances (Normalized): F126: Sample, Z3, C, Gordon
	XP_003983847.1	otoraplin [Felis catus]	LCADDECVYTISLAR	2	893.412	52.9991	2xCarbamidomethyl [C2; C7]	3.1647e+06		3.13707e+06	4.25504e+06	3.66988e+06	3.87748e+06							2.79646e+06	2.38677e+06	2.11395e+06	3.80194e+06		3.63974e+06				2.41367e+06			2.36295e+06	2.35848e+06	3.05752e+06	4.67979e+06	3.99907e+06	4.29474e+06	622762		1.14391e+06	1.77745e+06	1.89498e+06					4674843	5.10681e+06	4.79143e+06
	XP_003983847.1	otoraplin [Felis catus]	AQEDFNAPDCR	2	661.775	30.4717	1xCarbamidomethyl [C10]	1.22136e+06	662101	915978	4.04075e+06	3.48167e+06	2.55324e+06	1.58173e+06	1.24058e+06	855872	1.16432e+06	806497	589535	1.21264e+06	1.02129e+06	1.48415e+06	3.0373e+06	2.19866e+06	2.09933e+06	1.68894e+06	1.74111e+06	1.81456e+06	2.19982e+06	1.53904e+06	1.29546e+06	2.07956e+06	1.23619e+06	600473	2.39531e+06	2.20152e+06	1.42518e+06	850676	557773	484542	1.96627e+06	951075	918560				3.54487e+06	1.87326e+06	1.78749e+06
High	Master Protein	XP_019673665.1	intercellular adhesion molecule 2 [Felis catus]	26.335	9	2	84	2	308	34.3	8.47	283.86	1.134	0.907	1.286	0.518246	0.975562	0.47446	0.855475	0.994749	0.912519	20.34	39.73	67.2	4.06225e+07	2.94527e+07	3.12223e+07	2.86547e+07	3.15592e+07	3.31028e+07	1.76044e+07	2.16504e+07	2.07209e+07	3.70311e+07	4.33487e+07	3.99778e+07	2.90059e+07	2.87477e+07	2.57479e+07	1.90802e+07	2.57555e+07	2.41219e+07				3.0003e+07	4.11136e+07	3.86001e+07	2.70897e+07
	Master Protein Accessions	Master Protein Descriptions	Sequence	Charge (by Search Engine): Sequest HT	m/z [Da] (by Search Engine): Sequest HT	RT [min] (by Search Engine): Sequest HT	Modifications	Abundances (Normalized): F103: Sample, A3, A, Fussel	Abundances (Normalized): F104: Sample, A3, B, Fussel	Abundances (Normalized): F105: Sample, A3, C, Fussel	Abundances (Normalized): F115: Sample, A3, A, Gordon	Abundances (Normalized): F116: Sample, A3, B, Gordon	Abundances (Normalized): F117: Sample, A3, C, Gordon	Abundances (Normalized): F127: Sample, A3, A, Mia	Abundances (Normalized): F128: Sample, A3, B, Mia	Abundances (Normalized): F129: Sample, A3, C, Mia	Abundances (Normalized): F139: Sample, A3, A, Prinzessin	Abundances (Normalized): F140: Sample, A3, B, Prinzessin	Abundances (Normalized): F141: Sample, A3, C, Prinzessin	Abundances (Normalized): F106: Sample, O3, A, Fussel	Abundances (Normalized): F107: Sample, O3, C, Fussel	Abundances (Normalized): F108: Sample, O3, B, Fussel	Abundances (Normalized): F118: Sample, O3, A, Gordon	Abundances (Normalized): F119: Sample, O3, B, Gordon	Abundances (Normalized): F120: Sample, O3, C, Gordon	Abundances (Normalized): F130: Sample, O3, A, Mia	Abundances (Normalized): F131: Sample, O3, B, Mia	Abundances (Normalized): F132: Sample, O3, C, Mia	Abundances (Normalized): F142: Sample, O3, A, Prinzessin	Abundances (Normalized): F143: Sample, O3, B, Prinzessin	Abundances (Normalized): F144: Sample, O3, C, Prinzessin	Abundances (Normalized): F109: Sample, P, A, Fussel	Abundances (Normalized): F110: Sample, P, B, Fussel	Abundances (Normalized): F111: Sample, P, C, Fussel	Abundances (Normalized): F121: Sample, P, A, Gordon	Abundances (Normalized): F122: Sample, P, B, Gordon	Abundances (Normalized): F123: Sample, P, C, Gordon	Abundances (Normalized): F133: Sample, P, A, Mia	Abundances (Normalized): F134: Sample, P, B, Mia	Abundances (Normalized): F135: Sample, P, C, Mia	Abundances (Normalized): F145: Sample, P, A, Prinzessin	Abundances (Normalized): F146: Sample, P, B, Prinzessin	Abundances (Normalized): F147: Sample, P, C, Prinzessin	Abundances (Normalized): F112: Sample, Z3, A, Fussel	Abundances (Normalized): F113: Sample, Z3, B, Fussel	Abundances (Normalized): F114: Sample, Z3, C, Fussel	Abundances (Normalized): F124: Sample, Z3, A, Gordon	Abundances (Normalized): F125: Sample, Z3, B, Gordon	Abundances (Normalized): F126: Sample, Z3, C, Gordon
	XP_019673665.1	intercellular adhesion molecule 2 [Felis catus]	SLGGDIIHGVSEPQTLK	2	875.97	48.8182		3.90425e+07	2.94527e+07	3.12223e+07	2.86547e+07	3.15592e+07	3.31028e+07	1.76044e+07	2.16504e+07	2.07209e+07	3.53448e+07	4.16497e+07	3.81041e+07	2.90059e+07	2.77685e+07	2.57479e+07	1.82279e+07	2.46947e+07	2.41219e+07				2.86797e+07	3.95736e+07	3.72073e+07	2.56942e+07	3.1537e+07	3.29968e+07	2.52107e+07	2.8605e+07	2.99964e+07	2.0882e+07	2.42776e+07	2.44716e+07	1.69741e+07	1.59308e+07	1.81809e+07				27756021	3.48074e+07	3.7192e+07
	XP_019673665.1	intercellular adhesion molecule 2 [Felis catus]	SLNVSVFYPPK	2	625.842	53.0447		1.58002e+06									1.68636e+06	1.69902e+06	1.87366e+06		979137		852304	1.06076e+06					1.32331e+06	1.54001e+06	1.39281e+06	1.39549e+06	1.17535e+06	1.16793e+06	798845	787666	780018			1.49654e+06	1.07833e+06	1.10507e+06	776278				1.01739e+06
High	Master Protein	XP_006931136.2	alpha-S1-casein [Felis catus]	11.693	14	2	11	2	206	24.5	6.23	11.58	0.012	0.01	0.411	1e-17	1e-17	0.00144116	9.75127e-17	7.18131e-17	0.00788534	34.98	0	123.01	4.61562e+06									176801												127342
	Master Protein Accessions	Master Protein Descriptions	Sequence	Charge (by Search Engine): Sequest HT	m/z [Da] (by Search Engine): Sequest HT	RT [min] (by Search Engine): Sequest HT	Modifications	Abundances (Normalized): F103: Sample, A3, A, Fussel	Abundances (Normalized): F104: Sample, A3, B, Fussel	Abundances (Normalized): F105: Sample, A3, C, Fussel	Abundances (Normalized): F115: Sample, A3, A, Gordon	Abundances (Normalized): F116: Sample, A3, B, Gordon	Abundances (Normalized): F117: Sample, A3, C, Gordon	Abundances (Normalized): F127: Sample, A3, A, Mia	Abundances (Normalized): F128: Sample, A3, B, Mia	Abundances (Normalized): F129: Sample, A3, C, Mia	Abundances (Normalized): F139: Sample, A3, A, Prinzessin	Abundances (Normalized): F140: Sample, A3, B, Prinzessin	Abundances (Normalized): F141: Sample, A3, C, Prinzessin	Abundances (Normalized): F106: Sample, O3, A, Fussel	Abundances (Normalized): F107: Sample, O3, C, Fussel	Abundances (Normalized): F108: Sample, O3, B, Fussel	Abundances (Normalized): F118: Sample, O3, A, Gordon	Abundances (Normalized): F119: Sample, O3, B, Gordon	Abundances (Normalized): F120: Sample, O3, C, Gordon	Abundances (Normalized): F130: Sample, O3, A, Mia	Abundances (Normalized): F131: Sample, O3, B, Mia	Abundances (Normalized): F132: Sample, O3, C, Mia	Abundances (Normalized): F142: Sample, O3, A, Prinzessin	Abundances (Normalized): F143: Sample, O3, B, Prinzessin	Abundances (Normalized): F144: Sample, O3, C, Prinzessin	Abundances (Normalized): F109: Sample, P, A, Fussel	Abundances (Normalized): F110: Sample, P, B, Fussel	Abundances (Normalized): F111: Sample, P, C, Fussel	Abundances (Normalized): F121: Sample, P, A, Gordon	Abundances (Normalized): F122: Sample, P, B, Gordon	Abundances (Normalized): F123: Sample, P, C, Gordon	Abundances (Normalized): F133: Sample, P, A, Mia	Abundances (Normalized): F134: Sample, P, B, Mia	Abundances (Normalized): F135: Sample, P, C, Mia	Abundances (Normalized): F145: Sample, P, A, Prinzessin	Abundances (Normalized): F146: Sample, P, B, Prinzessin	Abundances (Normalized): F147: Sample, P, C, Prinzessin	Abundances (Normalized): F112: Sample, Z3, A, Fussel	Abundances (Normalized): F113: Sample, Z3, B, Fussel	Abundances (Normalized): F114: Sample, Z3, C, Fussel	Abundances (Normalized): F124: Sample, Z3, A, Gordon	Abundances (Normalized): F125: Sample, Z3, B, Gordon	Abundances (Normalized): F126: Sample, Z3, C, Gordon
	XP_006931136.2	alpha-S1-casein [Felis catus]	EISSSSSSEEAVPNNTQQK	2	1011.47	28.0137		4.58041e+06									176801												127342									437646	188282	273472	2.70841e+07	1.43053e+07	1.24423e+07
	XP_006931136.2	alpha-S1-casein [Felis catus]	GHVMEDPEQR	3	399.849	21.145		35205.3																																	181726	246662	228352
High	Master Protein	XP_003988964.1	ATP synthase subunit beta, mitochondrial [Felis catus]	68.407	25	9	92	9	528	56.4	5.27	204.8	0.955	1.028	1.153	0.714654	0.635494	0.732763	0.946218	0.892619	0.993095	14.21	48.96	12.67	7.91302e+06	4.8568e+06	4.48218e+06	6.8312e+06	6.32907e+06	6.87438e+06	3.56069e+06	4.62168e+06	4.89088e+06	5.98788e+06	5.7614e+06	5.46117e+06	9.33259e+06	9.07046e+06	7.68519e+06	1.10593e+07	8.82779e+06	1.08558e+07	8.55997e+06	9.14096e+06	1.01932e+07	3.98466e+06	2.8226e+06	3.07741e+06	6.54124e+06
	Master Protein Accessions	Master Protein Descriptions	Sequence	Charge (by Search Engine): Sequest HT	m/z [Da] (by Search Engine): Sequest HT	RT [min] (by Search Engine): Sequest HT	Modifications	Abundances (Normalized): F103: Sample, A3, A, Fussel	Abundances (Normalized): F104: Sample, A3, B, Fussel	Abundances (Normalized): F105: Sample, A3, C, Fussel	Abundances (Normalized): F115: Sample, A3, A, Gordon	Abundances (Normalized): F116: Sample, A3, B, Gordon	Abundances (Normalized): F117: Sample, A3, C, Gordon	Abundances (Normalized): F127: Sample, A3, A, Mia	Abundances (Normalized): F128: Sample, A3, B, Mia	Abundances (Normalized): F129: Sample, A3, C, Mia	Abundances (Normalized): F139: Sample, A3, A, Prinzessin	Abundances (Normalized): F140: Sample, A3, B, Prinzessin	Abundances (Normalized): F141: Sample, A3, C, Prinzessin	Abundances (Normalized): F106: Sample, O3, A, Fussel	Abundances (Normalized): F107: Sample, O3, C, Fussel	Abundances (Normalized): F108: Sample, O3, B, Fussel	Abundances (Normalized): F118: Sample, O3, A, Gordon	Abundances (Normalized): F119: Sample, O3, B, Gordon	Abundances (Normalized): F120: Sample, O3, C, Gordon	Abundances (Normalized): F130: Sample, O3, A, Mia	Abundances (Normalized): F131: Sample, O3, B, Mia	Abundances (Normalized): F132: Sample, O3, C, Mia	Abundances (Normalized): F142: Sample, O3, A, Prinzessin	Abundances (Normalized): F143: Sample, O3, B, Prinzessin	Abundances (Normalized): F144: Sample, O3, C, Prinzessin	Abundances (Normalized): F109: Sample, P, A, Fussel	Abundances (Normalized): F110: Sample, P, B, Fussel	Abundances (Normalized): F111: Sample, P, C, Fussel	Abundances (Normalized): F121: Sample, P, A, Gordon	Abundances (Normalized): F122: Sample, P, B, Gordon	Abundances (Normalized): F123: Sample, P, C, Gordon	Abundances (Normalized): F133: Sample, P, A, Mia	Abundances (Normalized): F134: Sample, P, B, Mia	Abundances (Normalized): F135: Sample, P, C, Mia	Abundances (Normalized): F145: Sample, P, A, Prinzessin	Abundances (Normalized): F146: Sample, P, B, Prinzessin	Abundances (Normalized): F147: Sample, P, C, Prinzessin	Abundances (Normalized): F112: Sample, Z3, A, Fussel	Abundances (Normalized): F113: Sample, Z3, B, Fussel	Abundances (Normalized): F114: Sample, Z3, C, Fussel	Abundances (Normalized): F124: Sample, Z3, A, Gordon	Abundances (Normalized): F125: Sample, Z3, B, Gordon	Abundances (Normalized): F126: Sample, Z3, C, Gordon
	XP_003988964.1	ATP synthase subunit beta, mitochondrial [Felis catus]	IGLFGGAGVGK	2	488.284	47.824		3.30532e+06	1.08807e+06	1.07426e+06	1.79323e+06	1.52108e+06	1.86586e+06	958657	1.01534e+06	967067	2.19554e+06	2.23703e+06	2.23701e+06	1.66428e+06	1.60144e+06	1.56064e+06	2.01635e+06	2.10375e+06	2.12241e+06	7.34122e+06	8.2463e+06	7.89821e+06	1.05511e+06	849380	1.08742e+06	1.05228e+06	1.36027e+06	1.53251e+06	1.23681e+06	1.46609e+06	1.24464e+06	8.62594e+07	9.05704e+07	7.68816e+07	1.49872e+06	1.3891e+06	1.32152e+06	3.34111e+06	2.57494e+06	3.09218e+06	1.80544e+06	2.13709e+06	2.01074e+06
	XP_003988964.1	ATP synthase subunit beta, mitochondrial [Felis catus]	IMDPNIVGNEHYDVAR	3	614.965	45.3062		273330	785568	821722	1.16652e+06	872949	883695		789809	670515	405424	393986	425043	1.50416e+06	1.18471e+06	1.38571e+06	1.82725e+06	1.64045e+06	1.90646e+06					478356		1.30935e+06	1.15694e+06	1.42939e+06	1.1963e+06	909624	814249	2.57676e+06	2.57482e+06	2.56764e+06				1.29965e+06	1.19814e+06	1.07142e+06	1.57427e+06	1.31796e+06	1.37561e+06
	XP_003988964.1	ATP synthase subunit beta, mitochondrial [Felis catus]	VLDSGAPIKIPVGPETLGR	3	640.368	54.0869			689836	607293	996152	1.09189e+06	1.19641e+06	622271			742200	662945	668586	2.24824e+06	1.81294e+06	1.5172e+06	1.94715e+06	1.87643e+06	1.58831e+06				552824			1.14923e+06	1.12435e+06	1.16458e+06	1.77015e+06	1.21636e+06	1.13084e+06	2.67446e+06	3.51824e+06	2.787e+06			608915	913400			1.31866e+06	1.41673e+06	1.43219e+06
	XP_003988964.1	ATP synthase subunit beta, mitochondrial [Felis catus]	VVDLLAPYAK	2	544.822	52.0853		1.87327e+06	993868	1.04266e+06	785890	1.06345e+06	1.12635e+06	696738	692277	796246	838273	646038	605575	1.0639e+06	1.34073e+06	1.6429e+06	1.48449e+06		1.84724e+06	1.21875e+06		1.0445e+06	338418	354500		775251	721148	771026				1.20165e+06	1.09647e+06	625816	1.20268e+06	872151	1.01547e+06	726348	1.0572e+06	945117	839034	1.10378e+06	832706
	XP_003988964.1	ATP synthase subunit beta, mitochondrial [Felis catus]	SLQDIIAILGMDELSEEDK	2	1060.03	78.3875		466291								500793					691251		803092	417563	310119				109423			238481	309876	239905	454426	401779		455334	801265	379388		584028					38291.3	81939.9	336321
	XP_003988964.1	ATP synthase subunit beta, mitochondrial [Felis catus]	TVLIMELINNVAK	2	729.421	73.206		109220	227174	171003	164477	68920.9	84627.6	183993	127144	145640	159862	187378	167363	640012	397370	217413	339722	230897	212538				86376.4			270916	246134	172057	303309	307988	275828	550979	749783	650236	183708	185253	204734				242441	226045	208470
	XP_003988964.1	ATP synthase subunit beta, mitochondrial [Felis catus]	FTQAGSEVSALLGR	2	718.379	53.0555		1.8856e+06	1.07228e+06	765244	1.92494e+06	1.71078e+06	1.71744e+06	1.09903e+06	1.08559e+06	992643	1.64658e+06	1.63403e+06	1.3576e+06	1.14866e+06	892744	606629	1.26862e+06	1.18076e+06	1.03501e+06		894665	1.25051e+06	1.31076e+06	1.14037e+06	1.36729e+06	1.03e+06	738115	915443	1.4813e+06	1.21047e+06	1.45399e+06	4.65658e+06	4.66303e+06	4.78778e+06	1.27071e+06	1.46927e+06	1.23573e+06		1.78563e+06		1328605	1.40294e+06	1.21766e+06
	XP_003988964.1	ATP synthase subunit beta, mitochondrial [Felis catus]	AIAELGIYPAVDPLDSTSR	2	994.522	63.5294
	XP_003988964.1	ATP synthase subunit beta, mitochondrial [Felis catus]	TIAMDGTEGLVR	2	631.826	45.5653									911515	817975				1.06333e+06	1.14928e+06	754710	1.37259e+06	1.37793e+06	1.83366e+06				531747		622710	715721			785025			1.56609e+06	583280			364050	395221
High	Master Protein	XP_011283428.1	cathepsin S isoform X1 [Felis catus]	35.363	25	5	105	5	343	38.3	7.59	268.45	1.159	1.025	1.176	0.43058	0.590562	0.682518	0.813318	0.869282	0.988506	28.24	11.01	21.83	3.31185e+07	1.4166e+07	1.16941e+07	1.5526e+07	1.12477e+07	1.18157e+07	1.19023e+07	8.72139e+06	8.85237e+06	3.42247e+07	3.43972e+07	3.63411e+07	1.53975e+07	1.0927e+07	1.25043e+07	1.05943e+07	9.27557e+06	8.41136e+06	4.59268e+07	4.93581e+07	5.03583e+07	2.32331e+07	2.04299e+07	2.11934e+07	1.42131e+07
	Master Protein Accessions	Master Protein Descriptions	Sequence	Charge (by Search Engine): Sequest HT	m/z [Da] (by Search Engine): Sequest HT	RT [min] (by Search Engine): Sequest HT	Modifications	Abundances (Normalized): F103: Sample, A3, A, Fussel	Abundances (Normalized): F104: Sample, A3, B, Fussel	Abundances (Normalized): F105: Sample, A3, C, Fussel	Abundances (Normalized): F115: Sample, A3, A, Gordon	Abundances (Normalized): F116: Sample, A3, B, Gordon	Abundances (Normalized): F117: Sample, A3, C, Gordon	Abundances (Normalized): F127: Sample, A3, A, Mia	Abundances (Normalized): F128: Sample, A3, B, Mia	Abundances (Normalized): F129: Sample, A3, C, Mia	Abundances (Normalized): F139: Sample, A3, A, Prinzessin	Abundances (Normalized): F140: Sample, A3, B, Prinzessin	Abundances (Normalized): F141: Sample, A3, C, Prinzessin	Abundances (Normalized): F106: Sample, O3, A, Fussel	Abundances (Normalized): F107: Sample, O3, C, Fussel	Abundances (Normalized): F108: Sample, O3, B, Fussel	Abundances (Normalized): F118: Sample, O3, A, Gordon	Abundances (Normalized): F119: Sample, O3, B, Gordon	Abundances (Normalized): F120: Sample, O3, C, Gordon	Abundances (Normalized): F130: Sample, O3, A, Mia	Abundances (Normalized): F131: Sample, O3, B, Mia	Abundances (Normalized): F132: Sample, O3, C, Mia	Abundances (Normalized): F142: Sample, O3, A, Prinzessin	Abundances (Normalized): F143: Sample, O3, B, Prinzessin	Abundances (Normalized): F144: Sample, O3, C, Prinzessin	Abundances (Normalized): F109: Sample, P, A, Fussel	Abundances (Normalized): F110: Sample, P, B, Fussel	Abundances (Normalized): F111: Sample, P, C, Fussel	Abundances (Normalized): F121: Sample, P, A, Gordon	Abundances (Normalized): F122: Sample, P, B, Gordon	Abundances (Normalized): F123: Sample, P, C, Gordon	Abundances (Normalized): F133: Sample, P, A, Mia	Abundances (Normalized): F134: Sample, P, B, Mia	Abundances (Normalized): F135: Sample, P, C, Mia	Abundances (Normalized): F145: Sample, P, A, Prinzessin	Abundances (Normalized): F146: Sample, P, B, Prinzessin	Abundances (Normalized): F147: Sample, P, C, Prinzessin	Abundances (Normalized): F112: Sample, Z3, A, Fussel	Abundances (Normalized): F113: Sample, Z3, B, Fussel	Abundances (Normalized): F114: Sample, Z3, C, Fussel	Abundances (Normalized): F124: Sample, Z3, A, Gordon	Abundances (Normalized): F125: Sample, Z3, B, Gordon	Abundances (Normalized): F126: Sample, Z3, C, Gordon
	XP_011283428.1	cathepsin S isoform X1 [Felis catus]	NSGNHCGIASYPSYPEI	2	933.41	50.3537	1xCarbamidomethyl [C6]	4.30233e+06	2.55255e+06	3.10702e+06	2.15505e+06			1.37956e+06			4.31621e+06	4.3891e+06	4.67823e+06	2.27128e+06		2.35823e+06	1.72849e+06	746458		4.17692e+06	2.16445e+06		3.03699e+06	3.14793e+06	3.76966e+06	2.49258e+06	2.84898e+06	3.38361e+06	820044	837676		1.36399e+06			2.72937e+06	3.04806e+06	3.26039e+06				1.80364e+06
	XP_011283428.1	cathepsin S isoform X1 [Felis catus]	YTELPFGSEEDLK	2	764.365	52.124		1.52905e+07	4.70611e+06	5.07207e+06	6.07142e+06	5.15128e+06	6.35214e+06	4.70675e+06	4.21735e+06	4.64784e+06	1.20975e+07	1.2368e+07	1.32776e+07	6.4103e+06	5.53229e+06	5.05764e+06	4.3715e+06	4.71972e+06	4.39206e+06				9.8452e+06	9.3091e+06	1.03871e+07	6.5397e+06	5.75507e+06	6.34121e+06	4.52776e+06	3.62855e+06	3.62899e+06	5.10486e+06	5.01463e+06	5.42154e+06	1.30001e+07	1.19219e+07	1.30872e+07				4.14325e+06	3.79828e+06	3.68231e+06
	XP_011283428.1	cathepsin S isoform X1 [Felis catus]	SGVYYEPACTQTVNHGVLVVGYGNLNGK	3	999.491	53.0128	1xCarbamidomethyl [C9]	1.41496e+06	2.3493e+06		1.11618e+06		891527			1.16724e+06												2.20979e+06					1.37352e+06	1.60978e+06													763508	441439	1.04891e+06
	XP_011283428.1	cathepsin S isoform X1 [Felis catus]	TGNLVSLSAQNLVDCSTEK	2	1018.5	53.9452	1xCarbamidomethyl [C15]	5.81574e+06	2.49676e+06	1.3629e+06	2.34512e+06	3.91237e+06	2.14194e+06	3.72959e+06	3.13279e+06	1.43928e+06	1.20254e+07	1.26725e+07	1.31521e+07	3.28162e+06	3.13346e+06	2.69097e+06	1.61799e+06	2.28012e+06	2.60135e+06	3.92719e+07	4.43327e+07	4.49628e+07	5.74366e+06	4.67203e+06	3.53885e+06	2.72948e+06	2.81811e+06	2.38863e+06		1.03466e+06	2.51412e+06	4.59267e+06	3.42036e+06	2.40724e+06	3.30124e+06	3.52355e+06	3.97108e+06	1.13297e+06	2.87375e+06	1.0167e+06	1329181	2.21061e+06	1.75414e+06
	XP_011283428.1	cathepsin S isoform X1 [Felis catus]	LPDSVDWR	2	494.249	44.1371		6.295e+06	2.06133e+06	2.15207e+06	3.83824e+06	2.184e+06	2.4301e+06	2.08638e+06	1.37124e+06	1.598e+06	5.78562e+06	4.9676e+06	5.23316e+06	3.43433e+06	2.26127e+06	2.39744e+06	2.87628e+06	1.52927e+06	1.41795e+06	2.47798e+06	2.86098e+06	3.18576e+06	4.60727e+06	3.30082e+06	3.49776e+06	2.4513e+06	1.83025e+06	2.33681e+06	2.60949e+06	1.69611e+06	1.79981e+06	3.57474e+06	1.9339e+06	1.85852e+06	6.12735e+06	4.47765e+06	5.07352e+06			997461		2.00069e+06	2.14574e+06
High	Master Protein	XP_023100811.1	IST1 homolog isoform X1 [Felis catus]	23.534	15	5	37	5	366	39.8	5.35	54.02	0.984	1.275	1.045	0.981514	0.224175	0.9943	0.995208	0.561526	0.998221	67.34	40.25	17.41	3.99326e+06	4.46786e+06	3.69526e+06	8.60826e+06	1.10121e+07	1.08364e+07	1.60658e+06	1.86375e+06	1.58299e+06	4.47197e+06	3.9441e+06	3.71909e+06	4.02121e+06	3.91858e+06	4.43515e+06	5.83046e+06	7.10376e+06	5.70434e+06	6.04738e+07	6.68564e+07	7.62455e+07	3.80991e+06	3.32215e+06	4.01569e+06	2.83553e+06
	Master Protein Accessions	Master Protein Descriptions	Sequence	Charge (by Search Engine): Sequest HT	m/z [Da] (by Search Engine): Sequest HT	RT [min] (by Search Engine): Sequest HT	Modifications	Abundances (Normalized): F103: Sample, A3, A, Fussel	Abundances (Normalized): F104: Sample, A3, B, Fussel	Abundances (Normalized): F105: Sample, A3, C, Fussel	Abundances (Normalized): F115: Sample, A3, A, Gordon	Abundances (Normalized): F116: Sample, A3, B, Gordon	Abundances (Normalized): F117: Sample, A3, C, Gordon	Abundances (Normalized): F127: Sample, A3, A, Mia	Abundances (Normalized): F128: Sample, A3, B, Mia	Abundances (Normalized): F129: Sample, A3, C, Mia	Abundances (Normalized): F139: Sample, A3, A, Prinzessin	Abundances (Normalized): F140: Sample, A3, B, Prinzessin	Abundances (Normalized): F141: Sample, A3, C, Prinzessin	Abundances (Normalized): F106: Sample, O3, A, Fussel	Abundances (Normalized): F107: Sample, O3, C, Fussel	Abundances (Normalized): F108: Sample, O3, B, Fussel	Abundances (Normalized): F118: Sample, O3, A, Gordon	Abundances (Normalized): F119: Sample, O3, B, Gordon	Abundances (Normalized): F120: Sample, O3, C, Gordon	Abundances (Normalized): F130: Sample, O3, A, Mia	Abundances (Normalized): F131: Sample, O3, B, Mia	Abundances (Normalized): F132: Sample, O3, C, Mia	Abundances (Normalized): F142: Sample, O3, A, Prinzessin	Abundances (Normalized): F143: Sample, O3, B, Prinzessin	Abundances (Normalized): F144: Sample, O3, C, Prinzessin	Abundances (Normalized): F109: Sample, P, A, Fussel	Abundances (Normalized): F110: Sample, P, B, Fussel	Abundances (Normalized): F111: Sample, P, C, Fussel	Abundances (Normalized): F121: Sample, P, A, Gordon	Abundances (Normalized): F122: Sample, P, B, Gordon	Abundances (Normalized): F123: Sample, P, C, Gordon	Abundances (Normalized): F133: Sample, P, A, Mia	Abundances (Normalized): F134: Sample, P, B, Mia	Abundances (Normalized): F135: Sample, P, C, Mia	Abundances (Normalized): F145: Sample, P, A, Prinzessin	Abundances (Normalized): F146: Sample, P, B, Prinzessin	Abundances (Normalized): F147: Sample, P, C, Prinzessin	Abundances (Normalized): F112: Sample, Z3, A, Fussel	Abundances (Normalized): F113: Sample, Z3, B, Fussel	Abundances (Normalized): F114: Sample, Z3, C, Fussel	Abundances (Normalized): F124: Sample, Z3, A, Gordon	Abundances (Normalized): F125: Sample, Z3, B, Gordon	Abundances (Normalized): F126: Sample, Z3, C, Gordon
	XP_023100811.1	IST1 homolog isoform X1 [Felis catus]	ELDSGLAESVSTLIWAAPR	2	1008.03	75.8507		896253	296242	190068	608118	165381	148477				575837	263814	256666	456046	117535	90587.8	502734	261684	194795				358334		56975.6	431728	227146	150807	474123	234778	437920	1.22689e+06			654513	295383					515564	390520	390467
	XP_023100811.1	IST1 homolog isoform X1 [Felis catus]	LQSEVAELK	2	508.784	34.2281			1.13755e+06	1.17638e+06		2.85848e+06	2.54968e+06		772340	947291	1.1442e+06	1.37256e+06	1.21763e+06	837409	1.08818e+06	1.22441e+06	169239	1.75328e+06	1.74311e+06	6.04738e+07	6.68564e+07	7.62455e+07	1.12972e+06	1.20479e+06	1.27206e+06	945134	1.03296e+06	860071		1.52324e+06	1.03191e+06		1.62835e+06		1.54075e+06	1.9629e+06	1.75539e+06					1.57661e+06	1.21592e+06
	XP_023100811.1	IST1 homolog isoform X1 [Felis catus]	EIADYLAAGK	2	525.776	44.2169		1.57684e+06	1.29463e+06	951600	2.94428e+06	2.92474e+06	2.97913e+06	613629	508271	635700	1.50963e+06	1.31725e+06	1.33544e+06	855643	898734	1.08459e+06	1.74859e+06	1.75322e+06	2.15737e+06				1.43095e+06	1.22096e+06	1.86306e+06	785601	762107	1.02981e+06	1.00365e+06	1.38227e+06	1.23871e+06	1.55379e+06	1.63687e+06	1.53372e+06	1.77786e+06	1.96354e+06	1.69135e+06	2.52625e+06	2.56055e+06	2.57618e+06	1209569	1.43106e+06	1.60388e+06
	XP_023100811.1	IST1 homolog isoform X1 [Felis catus]	IVADQLCAK	2	509.275	32.4431	1xCarbamidomethyl [C7]		715600	623632	2.87784e+06	2.89116e+06	2.73411e+06	362657						845234	868538	1.18558e+06	1.97919e+06	1.79752e+06					890909	896408	823597
	XP_023100811.1	IST1 homolog isoform X1 [Felis catus]	YLIEIAK	2	425.258	44.7857		1.52016e+06	1.02384e+06	753581	2.17801e+06	2.17231e+06	2.42497e+06	630296	583142		1.2423e+06	990481	909353	1.02688e+06	945596	849989	1.4307e+06	1.53806e+06	1.60906e+06							673068	653757	787409	868412	858729	1.01355e+06	1.43497e+06			1.82577e+06						977174	1.0759e+06	1.12254e+06
High	Master Protein	XP_003996832.2	migration and invasion enhancer 1 [Felis catus]	41.297	59	4	125	4	115	12.3	4.37	290.71	1.101	1.013	1.169	0.648268	0.62468	0.697671	0.938097	0.885736	0.988506	26.85	23.6	34.31	2.86662e+07	1.53402e+07	1.48173e+07	3.24015e+07	3.19316e+07	3.5634e+07	1.82887e+07	2.01594e+07	2.15436e+07	3.33883e+07	2.96065e+07	2.81993e+07	1.44744e+07	1.54866e+07	1.44693e+07	2.51139e+07	2.5781e+07	2.63166e+07	3.70634e+08	3.6804e+08	4.32141e+08	1.75446e+07	1.90493e+07	2.00607e+07	1.41465e+07
	Master Protein Accessions	Master Protein Descriptions	Sequence	Charge (by Search Engine): Sequest HT	m/z [Da] (by Search Engine): Sequest HT	RT [min] (by Search Engine): Sequest HT	Modifications	Abundances (Normalized): F103: Sample, A3, A, Fussel	Abundances (Normalized): F104: Sample, A3, B, Fussel	Abundances (Normalized): F105: Sample, A3, C, Fussel	Abundances (Normalized): F115: Sample, A3, A, Gordon	Abundances (Normalized): F116: Sample, A3, B, Gordon	Abundances (Normalized): F117: Sample, A3, C, Gordon	Abundances (Normalized): F127: Sample, A3, A, Mia	Abundances (Normalized): F128: Sample, A3, B, Mia	Abundances (Normalized): F129: Sample, A3, C, Mia	Abundances (Normalized): F139: Sample, A3, A, Prinzessin	Abundances (Normalized): F140: Sample, A3, B, Prinzessin	Abundances (Normalized): F141: Sample, A3, C, Prinzessin	Abundances (Normalized): F106: Sample, O3, A, Fussel	Abundances (Normalized): F107: Sample, O3, C, Fussel	Abundances (Normalized): F108: Sample, O3, B, Fussel	Abundances (Normalized): F118: Sample, O3, A, Gordon	Abundances (Normalized): F119: Sample, O3, B, Gordon	Abundances (Normalized): F120: Sample, O3, C, Gordon	Abundances (Normalized): F130: Sample, O3, A, Mia	Abundances (Normalized): F131: Sample, O3, B, Mia	Abundances (Normalized): F132: Sample, O3, C, Mia	Abundances (Normalized): F142: Sample, O3, A, Prinzessin	Abundances (Normalized): F143: Sample, O3, B, Prinzessin	Abundances (Normalized): F144: Sample, O3, C, Prinzessin	Abundances (Normalized): F109: Sample, P, A, Fussel	Abundances (Normalized): F110: Sample, P, B, Fussel	Abundances (Normalized): F111: Sample, P, C, Fussel	Abundances (Normalized): F121: Sample, P, A, Gordon	Abundances (Normalized): F122: Sample, P, B, Gordon	Abundances (Normalized): F123: Sample, P, C, Gordon	Abundances (Normalized): F133: Sample, P, A, Mia	Abundances (Normalized): F134: Sample, P, B, Mia	Abundances (Normalized): F135: Sample, P, C, Mia	Abundances (Normalized): F145: Sample, P, A, Prinzessin	Abundances (Normalized): F146: Sample, P, B, Prinzessin	Abundances (Normalized): F147: Sample, P, C, Prinzessin	Abundances (Normalized): F112: Sample, Z3, A, Fussel	Abundances (Normalized): F113: Sample, Z3, B, Fussel	Abundances (Normalized): F114: Sample, Z3, C, Fussel	Abundances (Normalized): F124: Sample, Z3, A, Gordon	Abundances (Normalized): F125: Sample, Z3, B, Gordon	Abundances (Normalized): F126: Sample, Z3, C, Gordon
	XP_003996832.2	migration and invasion enhancer 1 [Felis catus]	MSGEPGPTCEAPPPGEIEPGSGVR	3	773.692	49.5848	1xCarbamidomethyl [C9]; 1xMet-loss+Acetyl [N-Term]	3.3137e+06	919148	1.12099e+06	4.02331e+06	2.34673e+06	3.27907e+06	1.13749e+06	753411	1.17397e+06	4.75785e+06	2.39454e+06	1.80116e+06	1.83669e+06	1.0297e+06	793953	2.58001e+06	2.22151e+06	2.17919e+06	6.32581e+07	3.42823e+07	6.18895e+07	1.94492e+06	1.48009e+06	1.40915e+06	745006	701401	1.30679e+06	3.95775e+06	2.55403e+06	3.29882e+06	1.51531e+06	2.03015e+06	3.25079e+06	746719		1.34808e+06	5.87347e+06	9.10074e+06	8.56133e+06	1.83352e+06	1.23057e+06	1.37788e+06
	XP_003996832.2	migration and invasion enhancer 1 [Felis catus]	IVVEYCEPCGFEATYLELASAVK	3	883.424	74.3012	2xCarbamidomethyl [C6; C9]	559506	675203	444337	320947	151116					1.55739e+06	856686	441747	817175		168546	677507	301940	300149				310580	242542	89405.9	767464	464716	390013	1.78719e+06	1.19127e+06	1.01065e+06										764328	713664	284329
	XP_003996832.2	migration and invasion enhancer 1 [Felis catus]	LENGGFPYEK	2	577.28	38.5905		1.22614e+07	7.16583e+06	6.7454e+06	1.48343e+07	1.31311e+07	1.55727e+07	9.0473e+06	9.45421e+06	9.89185e+06	1.43256e+07	1.30175e+07	1.30432e+07	5.32265e+06	6.82313e+06	6.17247e+06	1.16677e+07	1.1011e+07	1.16872e+07	1.26296e+08	1.61828e+08	1.79388e+08	7.75407e+06	8.10002e+06	9.25431e+06	7.70442e+06	6.71678e+06	7.93857e+06	1.59739e+07	1.51074e+07	1.46206e+07	1.40505e+07	1.40636e+07	1.67077e+07		1.74842e+07	1.74738e+07	4.02781e+07	4.30358e+07	3.97838e+07	15663661	1.46793e+07	1.42299e+07
	XP_003996832.2	migration and invasion enhancer 1 [Felis catus]	EQYPGIEIESR	2	660.824	44.4732		1.25316e+07	6.57999e+06	6.50658e+06	1.3223e+07	1.63026e+07	1.67822e+07	8.10391e+06	9.95181e+06	1.04777e+07	1.27475e+07	1.33378e+07	1.29132e+07	6.49788e+06	7.63378e+06	7.33438e+06	1.01887e+07	1.22465e+07	1.21501e+07	1.81081e+08	1.7193e+08	1.90864e+08	7.53503e+06	9.22665e+06	9.30788e+06	4.92959e+06	6.34938e+06	6.5154e+06	1.13547e+07	1.15067e+07	1.26844e+07	1.23183e+07	1.29259e+07	1.33128e+07	9.31835e+06	9.65685e+06	9.14773e+06	4.0254e+07	4.40457e+07	4.52899e+07	9102580	1.13011e+07	1.0909e+07
High	Master Protein	XP_011278651.1	voltage-dependent calcium channel subunit alpha-2/delta-1 isoform X2 [Felis catus]	130.871	24	20	228	20	1103	124.5	5.27	532.84	1.019	0.839	1.137	0.969567	0.767272	0.769226	0.995208	0.930583	0.993808	15.7	13.71	24.3	2.7185e+07	2.88313e+07	3.08513e+07	4.55743e+07	4.58448e+07	4.43465e+07	1.25685e+07	1.17824e+07	1.308e+07	2.01244e+07	2.00685e+07	2.29477e+07	2.39279e+07	2.18955e+07	2.09191e+07	3.3408e+07	3.08844e+07	3.26845e+07	1.02092e+07	1.70487e+07	1.78718e+07	1.53332e+07	1.12998e+07	1.33364e+07	2.89724e+07
	Master Protein Accessions	Master Protein Descriptions	Sequence	Charge (by Search Engine): Sequest HT	m/z [Da] (by Search Engine): Sequest HT	RT [min] (by Search Engine): Sequest HT	Modifications	Abundances (Normalized): F103: Sample, A3, A, Fussel	Abundances (Normalized): F104: Sample, A3, B, Fussel	Abundances (Normalized): F105: Sample, A3, C, Fussel	Abundances (Normalized): F115: Sample, A3, A, Gordon	Abundances (Normalized): F116: Sample, A3, B, Gordon	Abundances (Normalized): F117: Sample, A3, C, Gordon	Abundances (Normalized): F127: Sample, A3, A, Mia	Abundances (Normalized): F128: Sample, A3, B, Mia	Abundances (Normalized): F129: Sample, A3, C, Mia	Abundances (Normalized): F139: Sample, A3, A, Prinzessin	Abundances (Normalized): F140: Sample, A3, B, Prinzessin	Abundances (Normalized): F141: Sample, A3, C, Prinzessin	Abundances (Normalized): F106: Sample, O3, A, Fussel	Abundances (Normalized): F107: Sample, O3, C, Fussel	Abundances (Normalized): F108: Sample, O3, B, Fussel	Abundances (Normalized): F118: Sample, O3, A, Gordon	Abundances (Normalized): F119: Sample, O3, B, Gordon	Abundances (Normalized): F120: Sample, O3, C, Gordon	Abundances (Normalized): F130: Sample, O3, A, Mia	Abundances (Normalized): F131: Sample, O3, B, Mia	Abundances (Normalized): F132: Sample, O3, C, Mia	Abundances (Normalized): F142: Sample, O3, A, Prinzessin	Abundances (Normalized): F143: Sample, O3, B, Prinzessin	Abundances (Normalized): F144: Sample, O3, C, Prinzessin	Abundances (Normalized): F109: Sample, P, A, Fussel	Abundances (Normalized): F110: Sample, P, B, Fussel	Abundances (Normalized): F111: Sample, P, C, Fussel	Abundances (Normalized): F121: Sample, P, A, Gordon	Abundances (Normalized): F122: Sample, P, B, Gordon	Abundances (Normalized): F123: Sample, P, C, Gordon	Abundances (Normalized): F133: Sample, P, A, Mia	Abundances (Normalized): F134: Sample, P, B, Mia	Abundances (Normalized): F135: Sample, P, C, Mia	Abundances (Normalized): F145: Sample, P, A, Prinzessin	Abundances (Normalized): F146: Sample, P, B, Prinzessin	Abundances (Normalized): F147: Sample, P, C, Prinzessin	Abundances (Normalized): F112: Sample, Z3, A, Fussel	Abundances (Normalized): F113: Sample, Z3, B, Fussel	Abundances (Normalized): F114: Sample, Z3, C, Fussel	Abundances (Normalized): F124: Sample, Z3, A, Gordon	Abundances (Normalized): F125: Sample, Z3, B, Gordon	Abundances (Normalized): F126: Sample, Z3, C, Gordon
	XP_011278651.1	voltage-dependent calcium channel subunit alpha-2/delta-1 isoform X2 [Felis catus]	LLIQAEQTSDGPDPCDMVK	2	1059	51.9904	1xCarbamidomethyl [C15]	1.04214e+06	873114		1.13454e+06						447437			733036												965889	945736	737555	1.60599e+06	946015	916532										1.63729e+06	1.70059e+06	1.9787e+06
	XP_011278651.1	voltage-dependent calcium channel subunit alpha-2/delta-1 isoform X2 [Felis catus]	IKPVFIDDANFGR	3	497.937	49.3587		4.35107e+06	4.24908e+06	4.48973e+06	5.99125e+06	6.06548e+06	6.73775e+06	2.38071e+06	2.09878e+06	1.99397e+06	3.66369e+06	2.96977e+06	4.4307e+06	2.80995e+06	3.04723e+06	3.31683e+06	4.31752e+06	4.65309e+06	4.85715e+06				3.33021e+06	2.10963e+06	2.08124e+06	3.84421e+06	4.35657e+06	3.70236e+06	5.60312e+06	6.31736e+06	6.06073e+06	3.22168e+06	2.93336e+06	3.5957e+06	1.79794e+06	1.83646e+06	2.60369e+06				8.26059e+06	8.00674e+06	8.41679e+06
	XP_011278651.1	voltage-dependent calcium channel subunit alpha-2/delta-1 isoform X2 [Felis catus]	IEETITQAR	2	530.785	29.3414		141686	591079	658160	2.74452e+06	2.54834e+06	2.19102e+06	799397		593846	638601	422625	369425	635760	810853	1.24923e+06	1.62537e+06	956396	1.28468e+06				710228	670750	646924	1.38444e+06	898980	426656	915845	1.31877e+06		665261									1.56184e+06	953422	593690
	XP_011278651.1	voltage-dependent calcium channel subunit alpha-2/delta-1 isoform X2 [Felis catus]	IIMLFTDGGEER	2	690.845	55.3079															404217			468354	575682								446655	567460	647408	532887	955877	457098									510666	706750	1.015e+06
	XP_011278651.1	voltage-dependent calcium channel subunit alpha-2/delta-1 isoform X2 [Felis catus]	INTQEYLDVLGRPMVLAGDK	3	744.729	61.5998		517979	692034	824820	583997	469158				405570	195131			649601	424730	428573	777148	557552	543352							400406	520279	523589	1.2439e+06	812070	999859	1.26628e+07	1.5937e+07	1.74763e+07			472065				820270	879461	1.01968e+06
	XP_011278651.1	voltage-dependent calcium channel subunit alpha-2/delta-1 isoform X2 [Felis catus]	YSETLKPDNFEESGYTFIAPR	3	822.059	54.9037		1.33673e+06	1.45133e+06	1.48764e+06	3.24208e+06	1.51098e+06	1.81802e+06						877972	2.26109e+06	740111	719636	2.29454e+06	1.03479e+06	1.17466e+06				902723			2.18526e+06	1.44073e+06	1.28921e+06	2.28936e+06	1.23426e+06	1.45463e+06		531976				607356				2813562	1.90869e+06	2.17408e+06
	XP_011278651.1	voltage-dependent calcium channel subunit alpha-2/delta-1 isoform X2 [Felis catus]	YQDLYTVEPNNAR	2	791.879	41.6776		861136	1.03495e+06	722641	2.38712e+06	2.25084e+06	1.95959e+06				719693			1.29164e+06	992924	1.13531e+06	1.58843e+06			1.9379e+06	3.49297e+06	3.7506e+06	819481			1.67377e+06	1.00751e+06	816952	2.95691e+06	2.35122e+06	2.28916e+06										3896638	2.89791e+06	3.18219e+06
	XP_011278651.1	voltage-dependent calcium channel subunit alpha-2/delta-1 isoform X2 [Felis catus]	SQEPVTLDFLDAELENDIK	2	1088.54	72.3826		195183	304883	282553	495956	165656	118280							446380		141843	345052	158855	187218				167901			424101	286582	304372	483995	409804	333304										757557	531159	459030
	XP_011278651.1	voltage-dependent calcium channel subunit alpha-2/delta-1 isoform X2 [Felis catus]	SGPGAYESGIMVSK	2	691.835	40.6055
	XP_011278651.1	voltage-dependent calcium channel subunit alpha-2/delta-1 isoform X2 [Felis catus]	TPNNPSCNTDLINR	2	808.381	35.4257	1xCarbamidomethyl [C7]	1.63142e+06	2.39101e+06	2.48633e+06	1.96218e+06	2.34371e+06	2.27091e+06	697666	902458		1.05886e+06	1.51728e+06	1.90625e+06	1.10548e+06	1.48901e+06	1.66192e+06	1.16165e+06	1.34308e+06	1.23512e+06				755703	735327	632968	1.27551e+06	1.52238e+06	1.59834e+06	1.76865e+06	2.04254e+06	1.94154e+06	1.05274e+06	1.037e+06	784720		1.04086e+06	1.44583e+06		1.58256e+06		2.05873e+06	2.20463e+06	2.13918e+06
	XP_011278651.1	voltage-dependent calcium channel subunit alpha-2/delta-1 isoform X2 [Felis catus]	TSIRDPCAGPVCDCK	2	868.384	30.3818	3xCarbamidomethyl [C7; C12; C14]	1.79802e+06	1.27661e+06	1.76229e+06	3.14326e+06	3.19908e+06	2.12199e+06	929253	916222	880905	1.41978e+06	2.06373e+06	1.40939e+06	1.17648e+06	906213	982893	1.74459e+06	1.12334e+06	1.34587e+06	5.65515e+06	5.11632e+06	4.07837e+06	847511	658369	735210	2.07952e+06	1.53755e+06	1.92219e+06	2.2379e+06	2.43926e+06	1.88191e+06	1.49271e+06	1.05525e+06	1.28209e+06	1.11317e+06	1.03105e+06	1.15477e+06	587888			3.84348e+06	2.75613e+06	3.32362e+06
	XP_011278651.1	voltage-dependent calcium channel subunit alpha-2/delta-1 isoform X2 [Felis catus]	SYDYQSVCEPGAAPK	2	836.368	39.1903	1xCarbamidomethyl [C8]	3.11522e+06	2.73575e+06	2.96246e+06	6.22267e+06	5.89866e+06	5.57355e+06	1.79057e+06	1.53531e+06	2.00331e+06	1.59682e+06	908562	1.23375e+06	2.66093e+06	2.11006e+06	2.14655e+06	5.70964e+06	5.93821e+06	5.66543e+06		3.50688e+06	2.90943e+06	2.36651e+06	2.65901e+06	1.8827e+06	4.16671e+06	3.31967e+06	3.04467e+06	5.22351e+06	4.82873e+06	4.85192e+06	2.81935e+06	2.46302e+06	1.78584e+06				627421			6220613	4.9733e+06	5.29663e+06
	XP_011278651.1	voltage-dependent calcium channel subunit alpha-2/delta-1 isoform X2 [Felis catus]	TASGVNQLVDIYEK	2	768.899	51.7189		2.26833e+06	2.48153e+06	2.98991e+06	4.42141e+06	4.20075e+06	4.93451e+06	899293	968827	986779	2.03755e+06	1.67204e+06	1.86856e+06	2.62603e+06	2.37868e+06	2.22183e+06	3.5156e+06	3.16774e+06	3.05078e+06				1.30669e+06	1.50915e+06	1.68136e+06	2.55764e+06	3.22159e+06	3.30138e+06	4.08471e+06	4.55029e+06	4.4544e+06	889413	802710	1.05348e+06							4.387e+06	4.88588e+06	5.07677e+06
	XP_011278651.1	voltage-dependent calcium channel subunit alpha-2/delta-1 isoform X2 [Felis catus]	EDFASNEVVYYNAK	2	824.877	47.2259
	XP_011278651.1	voltage-dependent calcium channel subunit alpha-2/delta-1 isoform X2 [Felis catus]	FVVTDGGITR	2	532.79	41.9314		2.28589e+06	4.0994e+06	4.15618e+06	5.69277e+06	7.37881e+06	7.1777e+06	2.26323e+06	2.10404e+06	2.04407e+06	2.71779e+06	3.04231e+06	2.72128e+06	3.54012e+06	3.72587e+06	3.63915e+06	4.04436e+06	4.73468e+06	5.69951e+06				1.95446e+06	2.12042e+06	2.50095e+06	2.9975e+06	3.93522e+06	4.21137e+06	4.69043e+06	5.88168e+06	5.75525e+06	1.81692e+06	1.78487e+06	1.80159e+06		1.879e+06	2.28143e+06	1.03805e+06	1.85811e+06	2.00574e+06	6.01855e+06	7.18826e+06	7.25101e+06
	XP_011278651.1	voltage-dependent calcium channel subunit alpha-2/delta-1 isoform X2 [Felis catus]	KTPNNPSCNTDLINR	3	581.953	29.8383	1xCarbamidomethyl [C8]	3.75362e+06	2.62058e+06	3.33942e+06	1.74597e+06	2.31153e+06	2.38208e+06	1.03602e+06	1.63581e+06	2.99822e+06	3.03018e+06	4.63978e+06	5.15237e+06	954161	1.62825e+06	1.60992e+06	1.10049e+06	2.0667e+06	1.81255e+06	2.61611e+06	4.93254e+06	7.13344e+06	905224		1.71994e+06	1.40297e+06	1.25046e+06	1.74395e+06	3.18313e+06	3.16201e+06	3.07979e+06	1.9026e+06	3.00923e+06	3.46001e+06	1.98573e+06	2.74752e+06	3.01172e+06		847080	1.97587e+06	2.61604e+06	3.22181e+06	3.09872e+06
	XP_011278651.1	voltage-dependent calcium channel subunit alpha-2/delta-1 isoform X2 [Felis catus]	YYPASPWVDNSR	2	727.839	47.33		981382		693751		920750								341051			915741		830631							502189			1.0834e+06	803709	1.11477e+06										765056	1.10292e+06	712380
	XP_011278651.1	voltage-dependent calcium channel subunit alpha-2/delta-1 isoform X2 [Felis catus]	AVEIYIQGK	2	510.79	39.6852		1.35172e+06	1.48372e+06	1.51286e+06	2.79555e+06	2.88733e+06	3.07648e+06	917937	738667	511664	1.31852e+06	1.17993e+06	1.33206e+06	1.14344e+06	995602		1.88729e+06	1.8167e+06	1.57414e+06							1.52214e+06	1.50025e+06	1.8085e+06	2.95382e+06	2.76732e+06	3.28804e+06	736423	412512		1.08771e+06	900311	995854				4.15413e+06	4.45321e+06	3.89166e+06
	XP_011278651.1	voltage-dependent calcium channel subunit alpha-2/delta-1 isoform X2 [Felis catus]	LLKPAVVGIK	2	519.358	39.2115		745553	1.64756e+06	1.41689e+06	1.31555e+06	2.45429e+06	2.00068e+06	479480	882244	661706	645746	1.15998e+06	1.18478e+06	480882	1.17084e+06	931053	859897	1.49304e+06	1.4572e+06				560486	837104	774077	766951	1.57218e+06	1.53117e+06	1.42274e+06	2.38569e+06	1.82396e+06	848393	1.1806e+06	1.0755e+06	385843						2.38162e+06	3.01313e+06	2.66179e+06
[truncated: 10,768 more rows]
[truncated: 72 more columns]

## Sheet: A3 vs P
					All proteins with		DOWN	UP
					p-value <	0.05
					Foldchange	+/- 2	82	29
					adjusted p-value <	0.05
					Foldchange	+/- 2	80	27
[truncated: 112 more rows]
[truncated: 14 more columns]

## Sheet: O3 vs P
					All proteins with		DOWN	UP
					p-value <	0.05
					Foldchange	+/- 2	136	31
					adjusted p-value <	0.05
					Foldchange	+/- 2	125	30
[truncated: 168 more rows]
[truncated: 14 more columns]

## Sheet: Z3 vs P
					All proteins with		DOWN	UP
[truncated: 120 more rows]
[truncated: 14 more columns]
